# Supplementary material for: Epigenetic dysregulation in aged muscle stem cells drives mesenchymal progenitor expansion via IL-6 and Spp1 signaling
Source: Nat Aging. 2025 Oct 29;5(12):2399–416. doi: 10.1038/s43587-025-01002-0 (PMC12705444; doi:10.1038/s43587-025-01002-0)
Supplement: Supplementary file 2 — Senescence-associated transcripts in uninjured control and iEzh2−/− MuSCs; scRNA-seq FAP 7 dpi; Genes modulated in iEzh2−/− and aged MuSCs; DNA oligonucletotides. [file 43587_2025_1002_MOESM2_ESM.xlsx]

## Sheet: Senescence-associated transcrip
iEzh2-/- vs. Control MuSCs Uninjured
Gene Symbol	p-value	Fold-Change
ACVR1B	0.9813	-1.0034
ANG	0.9584	-1.0191
ANGPT1	0.961	-1.0156
ANGPTL4	0.1137	-1.4952
AREG	0.7363	1.2112
AXL	0.781	1.0453
BEX3	0.5961	-1.1054
BMP2	0.4605	-1.122
BMP6	0.3633	-1.259
C3	0.7826	-1.0959
CCL2	0.8346	1.0341
CCL7	0.4444	1.1411
CCL8	0.023	4.3765
CDKN1A	0.2989	1.0943
CDKN1B	0.6769	-1.0773
CDKN2A	0.3642	-1.1322
CDKN2D	0.2577	-1.4398
CTNNB1	0.7691	-1.0443
CXCL1	0.0659	1.3438
CXCL2	0.0023	1.7062
CXCL3	0.1572	1.8638
CXCL9	0.6117	-1.1554
CXCL10	0.7063	-1.1134
CXCL12	0.8295	-1.086
CXCL16	0.3847	1.2402
CXCR2	0.8785	-1.0423
DKK1	0.552	-1.172
EDN1	0.2451	-1.2995
EGFR	0.9068	-1.0247
EREG	0.5219	1.3268
ESM1	0.4144	1.5755
ETS2	0.7038	-1.053
FAS	0.013	-1.2194
FGF1	0.7526	-1.1506
FGF2	0.8635	1.0253
FGF7	0.5493	1.1103
GDF15	0.0729	1.5228
GEM	0.6948	-1.0746
GLB1	0.6919	-1.1284
GMFG	0.7382	1.1985
HGF	0.9596	-1.0279
HMGB1	0.6755	-1.0787
ICAM1	0.2021	-1.2902
ICAM3	0.0847	-1.5918
IGF1	0.0899	-2.0121
H2ax	0.5382	-1.1848
IGFBP4	0.8621	-1.0257
IGFBP6	0.2665	-1.6355
IGFPB7	0.6449	-1.1688
IL1a	0.0744	2.6986
IL1b	0.2609	2.1543
IL6	0.3541	1.291
Il11	0.0302	1.5207
Il34	0.6708	-1.1939
Il33	0.8735	1.0465
JUN	0.2956	-1.2067
LMNB1	0.4367	-1.0496
MMP14	0.1432	1.1724
MMP2	0.0892	-1.4694
MMP3	0.9866	-1.0083
MYC	0.5541	-1.0999
PECAM1	0.3526	-1.3069
PGF	0.7218	-1.0783
PIGF	0.4564	-1.2659
PLAT	0.5702	1.125
PLAU	0.5268	-1.0489
PLAUR	0.247	1.1539
PTBP1	0.4591	1.0518
SEMA3F	0.2271	-1.34
SERPINE1	0.5678	1.1246
SPP1	0.7419	1.1496
TAF1	0.6758	1.0643
TIMP2	0.3395	-1.2018
TNF	0.4261	-1.2489
TNFRSF1A	0.9194	1.0133
TNFRSF1B	0.5888	-1.0881
TRP53	0.8981	-1.0208
VEGFA	0.5324	1.1535
VEGFC	0.7615	-1.1211
VGF	0.5324	1.1535

## Sheet: scRNAseq FAP 7 DPI
scRNAseq FAP 7 DPI
Genes	p_val	avg_log2FC	pct.1	pct.2	p_val_adj	sub
Abcc9	0	0.786787	0.529	0.022	0	0.507
Gria4	1.07501e-229	0.653322	0.262	0.007	3.47066e-225	0.255
Cpe	2.74932e-202	1.07799	0.674	0.068	8.87618e-198	0.606
Fmo2	3.09038e-178	1.26441	0.593	0.06	9.9773e-174	0.533
Gdf10	4.09644e-165	2.11982	0.884	0.171	1.32254e-160	0.713
Sema3d	4.84569e-145	0.572196	0.39	0.029	1.56443e-140	0.361
Cd200	4.66422e-137	0.91603	0.57	0.071	1.50585e-132	0.499
Csmd1	9.85733e-115	1.48754	0.541	0.072	3.18244e-110	0.469
Prdm6	2.89998e-105	0.714807	0.43	0.051	9.36257e-101	0.379
Frmd5	6.30945e-105	0.637427	0.285	0.022	2.037e-100	0.263
Cdh13	3.5698e-104	0.700112	0.407	0.045	1.15251e-99	0.362
Gata6	9.1851e-104	0.414561	0.372	0.038	2.96541e-99	0.334
C7	3.74894e-99	0.975162	0.419	0.051	1.21034e-94	0.368
Mlana	3.66389e-83	0.360831	0.186	0.011	1.18289e-78	0.175
Arhgdib	1.68121e-78	1.016	0.657	0.164	5.4278e-74	0.493
Eln	6.51137e-68	3.0039	0.971	0.666	2.10219e-63	0.305
Spink2	5.36676e-66	0.340768	0.244	0.026	1.73266e-61	0.218
Cfh	2.27619e-65	1.41027	0.994	0.675	7.34868e-61	0.319
Cst3	2.86589e-65	2.16026	1	0.99	9.25252e-61	0.01
Grem2	9.14199e-64	1.34604	0.547	0.129	2.95149e-59	0.418
Egflam	1.39399e-63	0.280275	0.25	0.028	4.50051e-59	0.222
Rbp1	5.11555e-59	1.34591	0.988	0.824	1.65155e-54	0.164
Col4a4	2.32056e-58	0.583729	0.308	0.045	7.49193e-54	0.263
C2	3.45738e-57	1.05063	0.919	0.5	1.11622e-52	0.419
Hspb2	3.05054e-56	0.29731	0.331	0.053	9.84866e-52	0.278
Col4a5	1.04487e-54	0.624205	0.564	0.154	3.37335e-50	0.41
Fth1	1.62704e-51	1.04387	1	0.997	5.2529e-47	0.003
Chrdl1	1.73691e-51	0.860591	0.651	0.209	5.60761e-47	0.442
Ildr2	1.41192e-49	0.480911	0.477	0.117	4.55838e-45	0.36
Lamb2	3.81527e-48	1.11537	0.884	0.629	1.23176e-43	0.255
Igfbp7	1.24048e-45	1.11469	0.994	0.988	4.00488e-41	0.006
Timp3	3.152e-45	1.47936	0.849	0.443	1.01762e-40	0.406
Gsn	2.50435e-44	1.12042	1	0.993	8.08529e-40	0.007
Pi15	1.10786e-43	0.891655	0.61	0.213	3.57671e-39	0.397
Ccdc3	5.17213e-43	0.736489	0.512	0.149	1.66982e-38	0.363
Pik3r5	9.8474e-43	0.71294	0.634	0.227	3.17923e-38	0.407
Ltbp4	2.75015e-39	1.03753	0.948	0.768	8.87888e-35	0.18
Gabra3	4.26656e-39	0.5544	0.442	0.125	1.37746e-34	0.317
Cygb	6.01219e-38	0.857167	0.988	0.917	1.94104e-33	0.071
Usp53	4.0468e-37	0.887451	0.686	0.331	1.30651e-32	0.355
Bace2	2.44061e-36	0.659878	0.64	0.287	7.87951e-32	0.353
Ppp1r2	1.36365e-34	0.838323	0.988	0.935	4.40255e-30	0.053
Pltp	2.06871e-34	0.759604	0.674	0.309	6.67882e-30	0.365
Apoe	3.64057e-33	1.63041	0.872	0.596	1.17536e-28	0.276
Olfr1033	3.02853e-32	0.96537	0.337	0.09	9.77762e-28	0.247
Inmt	3.31384e-32	0.600766	0.18	0.027	1.06987e-27	0.153
Il6	8.63618e-32	1.38381	0.901	0.672	2.78819e-27	0.229
Sfrp4	1.18127e-31	1.17875	0.802	0.446	3.81374e-27	0.356
Cebpb	1.76566e-30	0.901065	0.983	0.919	5.70044e-26	0.064
Fgf7	2.83597e-30	0.83419	0.785	0.456	9.15593e-26	0.329
Kcnt2	3.6151e-30	0.743184	0.82	0.471	1.16713e-25	0.349
Wfdc1	8.43197e-30	0.398849	0.401	0.124	2.72226e-25	0.277
Pcolce2	9.05425e-30	0.434062	0.634	0.257	2.92317e-25	0.377
Klf5	1.35822e-29	0.403844	0.477	0.168	4.38503e-25	0.309
Tnfsf13b	5.43282e-29	0.31703	0.39	0.118	1.75399e-24	0.272
Cryab	1.27305e-28	0.646382	0.82	0.476	4.11004e-24	0.344
Tspan11	1.53899e-28	0.619787	0.808	0.469	4.96864e-24	0.339
Comp	1.80712e-28	1.16693	0.738	0.392	5.8343e-24	0.346
Fbln1	3.081e-28	0.742171	0.959	0.839	9.94702e-24	0.12
Adgrd1	4.06091e-28	0.806441	0.93	0.686	1.31106e-23	0.244
Kcne4	6.99237e-28	0.540037	0.372	0.113	2.25749e-23	0.259
Nr2f2	2.02174e-27	0.653178	0.692	0.383	6.5272e-23	0.309
Mcl1	2.55552e-27	0.682667	0.988	0.949	8.2505e-23	0.039
Usp2	4.4067e-27	0.599467	0.634	0.305	1.4227e-22	0.329
Itgbl1	1.52099e-26	0.742419	0.901	0.638	4.91052e-22	0.263
Gpnmb	3.06916e-26	0.550542	0.581	0.256	9.90878e-22	0.325
Sptbn1	1.06157e-25	0.608921	1	0.981	3.42726e-21	0.019
Gas6	1.36316e-25	0.931862	0.942	0.754	4.40097e-21	0.188
Sparc	1.89791e-25	0.507769	1	0.999	6.1274e-21	0.001
Grk5	5.39161e-25	0.927783	0.907	0.739	1.74068e-20	0.168
Prlr	7.86844e-25	0.51637	0.378	0.124	2.54033e-20	0.254
Zfpm2	1.49887e-24	0.900715	0.826	0.564	4.83909e-20	0.262
Il11ra1	6.16126e-24	0.602901	0.965	0.92	1.98916e-19	0.045
Acp5	7.62371e-24	0.752945	0.762	0.492	2.46132e-19	0.27
Lamp1	1.5089e-23	0.418434	0.988	0.973	4.87149e-19	0.015
Ccl19	2.02811e-23	0.367778	0.273	0.074	6.54774e-19	0.199
Clec11a	2.15053e-23	0.606938	0.843	0.542	6.943e-19	0.301
Nr4a3	2.23089e-23	0.868174	0.738	0.431	7.20241e-19	0.307
Dkk3	2.63164e-23	0.437434	0.576	0.282	8.49626e-19	0.294
Nr4a2	2.63888e-23	0.950777	0.779	0.507	8.51962e-19	0.272
Gfra2	6.25228e-23	0.280581	0.262	0.07	2.01855e-18	0.192
Scpep1	4.89014e-22	0.518519	0.936	0.859	1.57878e-17	0.077
Selenop	5.6204e-22	0.632792	0.983	0.955	1.81454e-17	0.028
Prkg1	7.45677e-22	0.599594	0.558	0.252	2.40742e-17	0.306
Cfb	1.18853e-21	0.722717	0.971	0.833	3.83717e-17	0.138
Gpr39	2.45994e-21	0.865232	0.599	0.305	7.94191e-17	0.294
Cstb	2.60223e-21	0.938574	0.977	0.931	8.40131e-17	0.046
Nfkbia	5.26259e-21	0.663893	0.971	0.92	1.69903e-16	0.051
Olfml2b	1.20579e-20	0.508313	0.901	0.767	3.8929e-16	0.134
Mfap4	1.93526e-20	0.776699	0.977	0.878	6.24797e-16	0.099
Prnp	2.21852e-20	0.531544	0.953	0.89	7.16249e-16	0.063
Cp	2.95096e-20	0.648155	0.802	0.551	9.52716e-16	0.251
H2-T23	3.19776e-20	0.555717	0.913	0.753	1.0324e-15	0.16
Nfib	4.23268e-20	0.555932	0.988	0.969	1.36652e-15	0.019
Vcam1	7.66741e-20	0.995265	0.913	0.74	2.47542e-15	0.173
Sele	9.55156e-20	0.271526	0.192	0.045	3.08372e-15	0.147
S100a10	2.04108e-19	0.568223	0.983	0.962	6.58963e-15	0.021
Nr4a1	2.04887e-19	0.86307	0.878	0.697	6.61476e-15	0.181
Serping1	3.82496e-19	0.427759	1	0.994	1.23489e-14	0.006
Arl5b	4.65739e-19	0.598649	0.843	0.647	1.50364e-14	0.196
Ucp2	9.731e-19	0.276132	0.366	0.141	3.14165e-14	0.225
Ugdh	1.03867e-18	0.670152	0.977	0.908	3.35334e-14	0.069
Foxc1	3.78839e-18	0.39886	0.477	0.22	1.22308e-13	0.257
Myo1d	3.92541e-18	0.704886	0.733	0.475	1.26732e-13	0.258
Ndrg2	4.14493e-18	0.426018	0.581	0.317	1.33819e-13	0.264
F3	5.86617e-18	0.595538	0.884	0.72	1.89389e-13	0.164
Ccnd1	6.71777e-18	0.306127	0.372	0.148	2.16883e-13	0.224
Ecm1	9.36772e-18	0.639036	0.983	0.931	3.02437e-13	0.052
Dcn	1.11498e-17	0.427807	1	0.999	3.59971e-13	0.001
Tnfaip3	1.5929e-17	0.865428	0.703	0.489	5.14267e-13	0.214
Metrnl	2.11706e-17	0.607314	0.895	0.727	6.83494e-13	0.168
Arhgap44	2.32536e-17	0.328416	0.488	0.231	7.50742e-13	0.257
Mgp	2.48013e-17	0.810045	1	0.993	8.00711e-13	0.007
Aff2	3.3002e-17	0.551019	0.628	0.349	1.06547e-12	0.279
Lrp6	4.11829e-17	0.830896	0.866	0.767	1.32959e-12	0.099
Procr	4.31302e-17	1.16093	0.593	0.373	1.39246e-12	0.22
Cxcl16	4.43987e-17	0.477981	0.802	0.626	1.43341e-12	0.176
Tifa	4.78112e-17	0.409973	0.331	0.127	1.54358e-12	0.204
Srpx	8.89225e-17	0.484995	0.872	0.754	2.87086e-12	0.118
Kitl	1.13848e-16	0.688652	0.808	0.566	3.67559e-12	0.242
Klf4	1.41888e-16	0.614969	0.983	0.935	4.58084e-12	0.048
Dapk1	4.78892e-16	0.605464	0.808	0.597	1.5461e-11	0.211
Hecw2	5.35204e-16	0.43088	0.512	0.264	1.72791e-11	0.248
Cxcl1	5.99016e-16	0.761414	0.959	0.924	1.93392e-11	0.035
Timp2	7.07706e-16	0.427488	0.994	0.992	2.28483e-11	0.002
Slc25a3	7.22658e-16	0.434274	0.959	0.951	2.3331e-11	0.008
Maff	7.71653e-16	0.566124	0.884	0.731	2.49128e-11	0.153
Pde4d	8.33059e-16	0.635907	0.715	0.48	2.68953e-11	0.235
Gxylt2	8.42626e-16	0.50284	0.93	0.853	2.72042e-11	0.077
Serpinb8	1.18655e-15	0.256192	0.227	0.072	3.83077e-11	0.155
Pkia	1.96458e-15	0.361434	0.395	0.185	6.34263e-11	0.21
Cpz	2.4875e-15	0.398306	0.477	0.248	8.03088e-11	0.229
Sparcl1	2.98036e-15	0.540665	0.983	0.887	9.6221e-11	0.096
C4b	3.13411e-15	0.674151	0.698	0.469	1.01185e-10	0.229
Gstm2	3.52795e-15	0.423104	0.89	0.779	1.139e-10	0.111
Icam1	4.55885e-15	0.516222	0.901	0.696	1.47183e-10	0.205
Dbndd2	4.90266e-15	0.282539	0.436	0.207	1.58282e-10	0.229
Ndufa4l2	5.24682e-15	0.503438	0.738	0.515	1.69394e-10	0.223
Anxa2	6.23519e-15	0.469037	0.994	0.975	2.01303e-10	0.019
Gstt1	7.17771e-15	0.398723	0.616	0.379	2.31732e-10	0.237
Ces2g	8.0756e-15	0.260934	0.297	0.111	2.60721e-10	0.186
Ftl1	1.0238e-14	0.473112	1	0.992	3.30534e-10	0.008
Ccbe1	1.13546e-14	0.521046	0.802	0.563	3.66582e-10	0.239
Mbd1	1.50412e-14	0.815249	0.506	0.301	4.85607e-10	0.205
Entpd2	1.69542e-14	0.502741	0.977	0.902	5.47366e-10	0.075
Clasp2	2.50631e-14	0.621713	0.89	0.802	8.09162e-10	0.088
Slc43a3	5.18063e-14	0.562395	0.762	0.609	1.67257e-09	0.153
Sash1	6.12211e-14	0.460246	0.948	0.861	1.97652e-09	0.087
Ntrk2	7.49206e-14	0.421544	0.703	0.442	2.41881e-09	0.261
Adamts2	7.92589e-14	0.360992	0.977	0.958	2.55887e-09	0.019
Ets2	8.012e-14	0.418049	0.837	0.661	2.58667e-09	0.176
Map2k3	2.49665e-13	0.395094	0.802	0.649	8.06044e-09	0.153
Gstm1	3.06031e-13	0.424023	0.762	0.567	9.88022e-09	0.195
Epha3	3.42188e-13	0.582278	0.843	0.614	1.10475e-08	0.229
Mtmr10	5.34857e-13	0.479555	0.587	0.377	1.72679e-08	0.21
4930523C07Rik	7.29047e-13	0.442	0.686	0.483	2.35373e-08	0.203
Nbl1	8.12977e-13	0.638016	0.953	0.869	2.62469e-08	0.084
Scara5	9.53844e-13	0.428032	0.645	0.4	3.07949e-08	0.245
Arl4a	1.02776e-12	0.397241	0.913	0.775	3.31811e-08	0.138
Mt1	1.35354e-12	0.537888	1	0.992	4.36989e-08	0.008
Cav1	3.34547e-12	0.546354	0.727	0.518	1.08009e-07	0.209
Ahnak	3.4874e-12	0.419895	1	0.991	1.12591e-07	0.009
Ntn1	4.78625e-12	0.417423	0.645	0.423	1.54524e-07	0.222
Myl12b	5.05213e-12	0.381012	0.901	0.842	1.63108e-07	0.059
Sgcd	5.2266e-12	0.464705	0.663	0.457	1.68741e-07	0.206
Spock2	5.43161e-12	0.276381	0.267	0.111	1.7536e-07	0.156
Rgs16	5.89487e-12	0.406766	0.326	0.144	1.90316e-07	0.182
Fosl1	6.5062e-12	0.44414	0.721	0.511	2.10053e-07	0.21
Hcfc1r1	6.73306e-12	0.449097	0.884	0.828	2.17377e-07	0.056
Pim1	8.43888e-12	0.472718	0.942	0.864	2.72449e-07	0.078
Cd302	9.9591e-12	0.392294	0.965	0.938	3.2153e-07	0.027
C1qtnf7	1.00194e-11	0.35744	0.512	0.296	3.23476e-07	0.216
Nenf	1.23235e-11	0.454805	0.977	0.955	3.97865e-07	0.022
Ephb2	1.29151e-11	0.30372	0.64	0.416	4.16965e-07	0.224
Anxa11	1.37393e-11	0.334647	0.576	0.372	4.43575e-07	0.204
Crispld2	1.43273e-11	0.374142	0.744	0.524	4.62556e-07	0.22
Has1	2.03392e-11	0.541238	0.959	0.89	6.5665e-07	0.069
Prss23	2.31566e-11	0.474747	0.884	0.798	7.47612e-07	0.086
Slc3a2	2.50995e-11	0.352635	0.895	0.799	8.10336e-07	0.096
Spsb1	3.01656e-11	0.51322	0.855	0.76	9.73896e-07	0.095
Gpc6	3.33349e-11	0.366612	0.93	0.783	1.07622e-06	0.147
Tmeff2	3.40866e-11	0.36983	0.779	0.529	1.10049e-06	0.25
Plaur	3.99993e-11	0.443066	0.709	0.543	1.29138e-06	0.166
Gfpt2	4.85327e-11	0.46475	0.983	0.935	1.56688e-06	0.048
Gm12840	4.87505e-11	0.509974	0.529	0.306	1.57391e-06	0.223
Oxct1	4.93125e-11	0.423612	0.779	0.675	1.59205e-06	0.104
Nupr1	5.04123e-11	0.789883	0.942	0.899	1.62756e-06	0.043
Fuca1	8.95859e-11	0.380696	0.924	0.94	2.89228e-06	-0.016
Fbln5	1.21616e-10	0.561557	0.86	0.771	3.92637e-06	0.089
Cyb5r3	1.21787e-10	0.342858	0.849	0.753	3.93188e-06	0.096
Uap1	1.34751e-10	0.406017	0.948	0.901	4.35045e-06	0.047
Lrrc32	1.4018e-10	0.401099	0.529	0.358	4.52573e-06	0.171
Timp1	1.41744e-10	0.648515	0.983	0.914	4.5762e-06	0.069
Abcb1b	1.76372e-10	0.365992	0.366	0.185	5.69417e-06	0.181
Junb	1.90171e-10	0.411284	0.988	0.97	6.13968e-06	0.018
Osr1	2.12005e-10	0.370477	0.547	0.356	6.8446e-06	0.191
Dlgap1	2.58498e-10	0.43839	0.233	0.098	8.34562e-06	0.135
Smad7	2.73224e-10	0.445793	0.831	0.702	8.82104e-06	0.129
Pmp22	2.8969e-10	0.344367	0.866	0.808	9.35265e-06	0.058
Hspb1	3.22893e-10	0.354481	0.767	0.506	1.04246e-05	0.261
Gpc3	3.36627e-10	0.327671	0.651	0.444	1.0868e-05	0.207
Atp6ap2	3.36796e-10	0.297704	0.866	0.773	1.08735e-05	0.093
Akap13	3.59554e-10	0.445106	0.977	0.974	1.16082e-05	0.003
Gem	3.72535e-10	0.373092	0.953	0.891	1.20273e-05	0.062
Blvrb	4.9632e-10	0.34815	0.843	0.741	1.60237e-05	0.102
Sbds	6.61028e-10	0.304058	0.826	0.684	2.13413e-05	0.142
Tns1	7.1935e-10	0.349619	0.773	0.608	2.32242e-05	0.165
Rasl11a	7.7844e-10	0.257798	0.198	0.075	2.51319e-05	0.123
Creg1	8.00281e-10	0.28867	0.791	0.731	2.58371e-05	0.06
Fam78b	8.22629e-10	0.277696	0.308	0.147	2.65586e-05	0.161
Tnip1	9.44066e-10	0.416012	0.552	0.398	3.04792e-05	0.154
Ifrd1	1.1114e-09	0.432299	1	0.968	3.58814e-05	0.032
Ifi27l2a	1.36879e-09	0.505414	0.965	0.913	4.41912e-05	0.052
Nav1	1.5579e-09	0.402249	0.93	0.87	5.02967e-05	0.06
Tmem256	1.61197e-09	0.346502	0.866	0.8	5.20425e-05	0.066
Slit3	1.64297e-09	0.548371	0.971	0.887	5.30434e-05	0.084
Selenow	1.87065e-09	0.346023	0.988	0.972	6.03939e-05	0.016
Fosl2	2.04719e-09	0.341398	0.907	0.773	6.60935e-05	0.134
Atp2b4	2.1242e-09	0.320086	0.581	0.393	6.85798e-05	0.188
Lhfp	2.1555e-09	0.470301	0.971	0.976	6.95904e-05	-0.005
Map1lc3a	2.52831e-09	0.378625	0.942	0.895	8.16266e-05	0.047
Camk2n1	2.71979e-09	0.317517	0.797	0.649	8.78084e-05	0.148
Cpeb1	3.12352e-09	0.340044	0.593	0.409	0.000100843	0.184
Ctsl	3.21518e-09	0.330343	0.994	0.992	0.000103802	0.002
Sfrp1	4.02029e-09	0.529802	0.773	0.637	0.000129795	0.136
Abi1	5.5481e-09	0.538508	0.872	0.846	0.00017912	0.026
Prrx1	6.43346e-09	0.376489	0.959	0.935	0.000207704	0.024
Oaz1	7.16667e-09	0.317268	0.994	0.984	0.000231376	0.01
Thbd	7.82709e-09	0.569492	0.715	0.531	0.000252697	0.184
Impact	9.47347e-09	0.392408	0.669	0.534	0.000305851	0.135
Mmp23	1.16924e-08	0.398926	0.849	0.806	0.000377491	0.043
Rnf125	1.19128e-08	0.260212	0.326	0.169	0.000384606	0.157
Edf1	1.32354e-08	0.364852	0.924	0.843	0.000427304	0.081
Zbtb38	1.7394e-08	0.326656	0.715	0.545	0.000561565	0.17
Tmsb4x	1.74964e-08	0.254268	0.988	0.993	0.00056487	-0.005
Sqstm1	1.75342e-08	0.426631	0.953	0.931	0.000566091	0.022
Pde7b	2.09325e-08	0.34138	0.442	0.267	0.000675806	0.175
Dbi	2.23548e-08	0.345861	0.919	0.858	0.000721724	0.061
Sik1	2.24358e-08	0.268657	0.802	0.663	0.00072434	0.139
Pid1	2.24388e-08	0.476463	0.564	0.373	0.000724438	0.191
Cyp1b1	2.24707e-08	0.365525	0.645	0.478	0.000725467	0.167
Lrp1	2.71231e-08	0.268834	0.977	0.972	0.000875669	0.005
Tagln2	2.98522e-08	0.277812	0.936	0.925	0.000963777	0.011
Ddah2	3.00198e-08	0.283895	0.884	0.831	0.00096919	0.053
Hk2	3.33489e-08	0.43041	0.983	0.909	0.00107667	0.074
Mylk	3.76735e-08	0.307493	0.378	0.219	0.00121629	0.159
Uqcr11	3.82087e-08	0.271796	0.907	0.825	0.00123357	0.082
Tmsb10	4.24877e-08	0.375977	0.994	0.989	0.00137171	0.005
Cyba	4.52061e-08	0.273568	0.907	0.851	0.00145948	0.056
Pqlc1	5.0322e-08	0.423953	0.762	0.666	0.00162465	0.096
Jdp2	5.1787e-08	0.564719	0.692	0.565	0.00167194	0.127
Cab39l	5.34519e-08	0.308626	0.5	0.345	0.0017257	0.155
Atp6v0b	5.68307e-08	0.318755	0.907	0.849	0.00183478	0.058
Sorbs1	9.44573e-08	0.320262	0.488	0.321	0.00304955	0.167
Ckb	9.68659e-08	0.331018	0.68	0.487	0.00312732	0.193
Cdh11	9.7578e-08	0.267939	0.919	0.791	0.00315031	0.128
Jund	1.02492e-07	0.263473	1	0.991	0.00330896	0.009
Fam129b	1.06929e-07	0.255821	0.797	0.676	0.00345221	0.121
Zfp36l2	1.12689e-07	0.354301	0.837	0.716	0.00363817	0.121
Ythdc1	1.31374e-07	0.326877	0.89	0.791	0.00424142	0.099
Rbp4	1.32125e-07	0.470229	0.302	0.167	0.00426564	0.135
Lum	1.46516e-07	0.253604	0.994	0.989	0.00473026	0.005
Crem	1.46618e-07	0.325107	0.674	0.508	0.00473357	0.166
Ndufb2	2.19356e-07	0.253671	0.878	0.81	0.00708192	0.068
Tmtc1	2.72948e-07	0.450274	0.483	0.326	0.00881211	0.157
Mbnl1	2.9314e-07	0.313445	0.884	0.854	0.00946402	0.03
Klf13	2.96071e-07	0.275122	0.68	0.534	0.00955867	0.146
Dot1l	3.37809e-07	0.304139	0.773	0.641	0.0109062	0.132
Ccl7	4.52645e-07	0.476246	0.93	0.865	0.0146137	0.065
Rnf217	4.65013e-07	0.411562	0.872	0.786	0.0150129	0.086
Tspo	4.89518e-07	0.369023	0.872	0.853	0.0158041	0.019
Lmna	5.34835e-07	0.360006	0.971	0.969	0.0172671	0.002
Ptgs2	6.78768e-07	0.461162	0.831	0.732	0.021914	0.099
Sdc4	7.44836e-07	0.400584	0.779	0.673	0.024047	0.106
Cry2	8.51435e-07	0.288534	0.616	0.467	0.0274886	0.149
Ndufa1	8.98528e-07	0.309152	0.884	0.84	0.029009	0.044
Atp5d	1.07081e-06	0.273321	0.948	0.916	0.0345711	0.032
Slc7a1	1.47685e-06	0.310439	0.715	0.596	0.04768	0.119
Tspan5	1.62431e-06	0.357023	0.872	0.824	0.0524408	0.048
Aldh2	1.92218e-06	0.258827	0.849	0.833	0.0620575	0.016
Id3	2.0006e-06	0.540145	0.948	0.907	0.0645893	0.041
Mzt2	2.13422e-06	0.258444	0.552	0.402	0.0689033	0.15
Pdlim2	2.82104e-06	0.261064	0.733	0.626	0.0910772	0.107
Fdx1	2.97209e-06	0.360617	0.634	0.514	0.0959539	0.12
Crip1	3.08845e-06	0.386952	0.977	0.983	0.0997107	-0.006
Cltb	3.21849e-06	0.294279	0.814	0.766	0.103909	0.048
Gas7	3.48417e-06	0.428619	0.721	0.601	0.112487	0.12
Glul	4.23423e-06	0.344326	0.802	0.725	0.136702	0.077
Fem1b	4.42376e-06	0.275498	0.645	0.514	0.142821	0.131
Samd4b	4.963e-06	0.250674	0.791	0.715	0.16023	0.076
Cdkn1a	5.21507e-06	0.368765	0.657	0.511	0.168368	0.146
Hist1h2bc	5.50944e-06	0.266138	0.826	0.71	0.177872	0.116
Itpr1	6.18012e-06	0.284608	0.756	0.645	0.199525	0.111
Kdm6b	6.26512e-06	0.258257	0.936	0.886	0.202269	0.05
Fmnl2	6.29292e-06	0.28873	0.977	0.911	0.203167	0.066
Cxcl12	6.93323e-06	0.510504	0.919	0.924	0.223839	-0.005
Chst11	6.96104e-06	0.482007	0.727	0.616	0.224737	0.111
Ly6a	7.91645e-06	0.281086	0.971	0.949	0.255583	0.022
Tmed5	8.02483e-06	0.250665	0.756	0.668	0.259082	0.088
Impdh2	1.30932e-05	0.383115	0.762	0.696	0.422714	0.066
Cmip	1.42335e-05	0.283074	0.907	0.885	0.459529	0.022
Dock9	1.44696e-05	0.285287	0.488	0.376	0.467152	0.112
1810058I24Rik	1.74768e-05	0.272798	0.907	0.897	0.564238	0.01
Nfkb1	1.82778e-05	0.279055	0.977	0.954	0.590098	0.023
Por	1.82994e-05	0.263904	0.715	0.618	0.590796	0.097
Col15a1	2.05975e-05	0.270735	0.878	0.785	0.664989	0.093
Atp6v0c	2.06884e-05	0.284162	0.942	0.923	0.667926	0.019
Ctsk	2.24064e-05	0.294722	0.977	0.975	0.723389	0.002
Bmpr1b	2.39065e-05	0.34033	0.529	0.39	0.771821	0.139
Zfp36	2.53318e-05	0.301194	0.924	0.873	0.817837	0.051
Ngf	3.03399e-05	0.2896	0.483	0.337	0.979524	0.146
Rnh1	3.18169e-05	0.25167	0.89	0.854	1	0.036
Frmd6	3.30376e-05	0.293701	0.936	0.909	1	0.027
Tubb4b	4.25381e-05	0.323251	0.703	0.616	1	0.087
Il33	4.27465e-05	0.561349	0.802	0.734	1	0.068
Adamts9	4.34329e-05	0.274812	0.547	0.417	1	0.13
Rassf8	4.56211e-05	0.276381	0.808	0.729	1	0.079
Mat2a	5.12319e-05	0.277942	0.913	0.884	1	0.029
Abcc1	6.06285e-05	0.269202	0.628	0.519	1	0.109
Tm2d2	9.82767e-05	0.328272	0.878	0.822	1	0.056
Pdgfrl	0.000102958	0.27222	0.913	0.851	1	0.062
Sat1	0.00012717	0.255097	0.919	0.867	1	0.052
Ssr4	0.000129783	0.308623	0.977	0.941	1	0.036
Dpysl3	0.000137361	0.283535	0.977	0.971	1	0.006
Gm16685	0.000148074	0.625131	0.436	0.293	1	0.143
Penk	0.000151258	0.435414	0.541	0.413	1	0.128
Cxcl2	0.000164319	0.803999	0.564	0.463	1	0.101
Mpp7	0.000180398	0.348569	0.378	0.274	1	0.104
Fgl2	0.000195378	0.25639	0.93	0.831	1	0.099
Stx2	0.000290315	0.343721	0.419	0.318	1	0.101
Ergic3	0.000354743	0.254074	0.924	0.901	1	0.023
Rasa3	0.000385484	0.255311	0.552	0.454	1	0.098
Gla	0.000454901	0.252063	0.366	0.268	1	0.098
Smdt1	0.00060309	0.346976	0.919	0.861	1	0.058
Fst	0.000699421	0.528262	0.686	0.61	1	0.076
Dpep1	0.000784772	0.366308	0.709	0.645	1	0.064
Adamts4	0.000857245	0.462187	0.703	0.65	1	0.053
Slc7a2	0.000872013	0.411387	0.5	0.4	1	0.1
Odc1	0.00111398	0.285619	0.767	0.7	1	0.067
Zhx2	0.00143067	0.308076	0.75	0.702	1	0.048
Ccl2	0.00149199	0.47587	0.837	0.829	1	0.008
Pnp	0.00158725	0.312804	0.959	0.951	1	0.008
Bdnf	0.0037946	0.518402	0.326	0.24	1	0.086
Cxcl5	0.00588527	0.836693	0.355	0.286	1	0.069
Sap18	0.00638226	0.299336	0.698	0.668	1	0.03
Acap2	0.0122273	0.251743	0.779	0.841	1	-0.062
Ammecr1	0.0182787	0.258174	0.651	0.61	1	0.041
Kcnab1	0.0245725	0.277352	0.244	0.191	1	0.053
Nedd4l	0.04368	0.251371	0.651	0.602	1	0.049
Glud1	0.0542321	0.373502	0.872	0.878	1	-0.006
Prkce	0.0958801	0.267647	0.779	0.766	1	0.013
Ern1	0.119389	0.254319	0.68	0.67	1	0.01
Sfrp2	0.525091	0.736192	0.366	0.366	1	0
Depdc5	0.688745	0.280213	0.169	0.187	1	-0.018
Ghr	0.72575	0.321175	0.895	0.905	1	-0.01

## Sheet: Genes modulated in Ezh2- -&Aged
Genes modulated in Ezh2-/- & Aged MuSCs
Gene	Aged MuSCs doi:https://doi.org/10.1038/s41586-022-05535-x	iEzh2-/- MuSCs 3DPI	iEzh2-/- MuSCs 7DPI	max D3 D7	Min D3 D7
0610005C13Rik	0	0.51436	0.286231	0.51436	0.286231
0610009B22Rik	-0.838775	-0.0992178	-0.0020862	-0.0020862	-0.0992178
0610009E02Rik	1.76025	0.0413972	-0.822444	0.0413972	-0.822444
0610009L18Rik	0.348538	0.19813	-0.0103247	0.19813	-0.0103247
0610010F05Rik	-0.401944	-0.200825	-0.105256	-0.105256	-0.200825
0610010K14Rik	0.0988777	-0.20431	0.00970547	0.00970547	-0.20431
0610012G03Rik	-0.0447497	-0.0274235	-0.129979	-0.0274235	-0.129979
0610030E20Rik	-0.189963	0.125254	-0.305271	0.125254	-0.305271
0610031O16Rik	0.313838	0	0	0	0
0610038B21Rik	-0.67126	-0.00278709	0.115673	0.115673	-0.00278709
0610039H22Rik	-1.52433	-0.406331	-0.2961	-0.2961	-0.406331
0610039K10Rik	-0.23968	0.231088	0.165121	0.231088	0.165121
0610040B10Rik	-1.89009	0.254026	0.0519985	0.254026	0.0519985
0610040F04Rik	0.788769	0.0495053	0.224201	0.224201	0.0495053
0610040J01Rik	1.19966	0.439623	-0.243195	0.439623	-0.243195
0610043K17Rik	-0.354453	0.469907	-0.194173	0.469907	-0.194173
1110002E22Rik	-1.24054	-0.0169805	0.729218	0.729218	-0.0169805
1110002J07Rik	0.793563	-0.00216567	-0.300475	-0.00216567	-0.300475
1110002L01Rik	-1.65814	0.0642069	-0.334958	0.0642069	-0.334958
1110004F10Rik	-0.50464	-0.069632	-0.119836	-0.069632	-0.119836
1110006O24Rik	-0.131021	0.0894982	-0.363949	0.0894982	-0.363949
1110008P14Rik	-0.896418	-0.0632283	0.281372	0.281372	-0.0632283
1110012L19Rik	-0.500616	#N/A	#N/A	#N/A	#N/A
1110015O18Rik	0.0907721	-0.0600483	0.394108	0.394108	-0.0600483
1110017D15Rik	1.13161	0.212345	0.123044	0.212345	0.123044
1110019D14Rik	0.569306	0.386734	0.036876	0.386734	0.036876
1110020A21Rik	-1.9454	0.113647	0.889411	0.889411	0.113647
1110025L11Rik	0	0.00663554	-0.00446194	0.00663554	-0.00446194
1110028F11Rik	0	0	0.0894439	0.0894439	0
1110028F18Rik	0.172449	0.0698809	0.312979	0.312979	0.0698809
1110032A03Rik	0.338088	0.0756695	-0.203281	0.0756695	-0.203281
1110032F04Rik	0.86374	0.578176	0.161114	0.578176	0.161114
1110036E04Rik	0	0	0	0	0
1110038B12Rik	0.0674735	-0.0646791	-0.214913	-0.0646791	-0.214913
1110038F14Rik	-0.396933	0.0263893	-0.0431493	0.0263893	-0.0431493
1110046J04Rik	0.676592	-0.294808	0.312212	0.312212	-0.294808
1110051M20Rik	-1.51834	0.0694685	-0.254193	0.0694685	-0.254193
1110058D11Rik	0.319549	0	-0.824474	0	-0.824474
1110059E24Rik	-0.345816	-0.0738609	0.285272	0.285272	-0.0738609
1110059G10Rik	0.406243	-0.19476	-0.0771187	-0.0771187	-0.19476
1110065P20Rik	-0.0972148	-0.208063	-0.134599	-0.134599	-0.208063
1190005I06Rik	-0.0572145	-0.0877058	-0.170767	-0.0877058	-0.170767
1190007I07Rik	-0.39568	-0.303285	-0.0801321	-0.0801321	-0.303285
1190028D05Rik	0.111833	0.069386	-0.277114	0.069386	-0.277114
1300002E11Rik	0.583635	-0.0589763	-0.140379	-0.0589763	-0.140379
1300017J02Rik	-0.0442989	0.179511	-0.232328	0.179511	-0.232328
1500004A13Rik	-0.277525	-0.0726451	-0.27966	-0.0726451	-0.27966
1500009C09Rik	0.0284843	0.0864985	-0.317376	0.0864985	-0.317376
1500009L16Rik	0.58749	0.758917	0.950543	0.950543	0.758917
1500011B03Rik	-0.833583	0.142034	-0.228008	0.142034	-0.228008
1500012K07Rik	0.461508	-0.108178	0.349818	0.349818	-0.108178
1500015A07Rik	-0.406208	0.226989	-0.39575	0.226989	-0.39575
1500015L24Rik	-1.56344	0.162017	-0.158642	0.162017	-0.158642
1500026H17Rik	0.0651863	-0.0889067	-0.0154384	-0.0154384	-0.0889067
1500035N22Rik	#N/A	-0.100827	0.0674047	0.0674047	-0.100827
1600002D24Rik	0.525287	0.00144197	-0.215345	0.00144197	-0.215345
1600010M07Rik	2.42803	0.039012	0.749826	0.749826	0.039012
1600012H06Rik	-0.273967	0.120856	-0.233634	0.120856	-0.233634
1600012P17Rik	0	0.0181071	-0.0432653	0.0181071	-0.0432653
1600014C10Rik	-0.992368	0.808509	0.470146	0.808509	0.470146
1600014C23Rik	0	0.0953303	0	0.0953303	0
1600015H23Rik	#N/A	-0.141452	0.172321	0.172321	-0.141452
1600019K03Rik	-0.169871	0	-0.156408	0	-0.156408
1600020E01Rik	0.446224	-0.0128669	-0.059928	-0.0128669	-0.059928
1600023N17Rik	-0.240798	0.484169	-0.420553	0.484169	-0.420553
1600025M17Rik	0.237441	0.0769284	0	0.0769284	0
1600027J07Rik	0.16021	0.583808	0	0.583808	0
1600029I14Rik	0	-0.173271	-0.0292141	-0.0292141	-0.173271
1600029O15Rik	-0.0844745	0.130101	0.0552928	0.130101	0.0552928
1700001C19Rik	0.0616518	0.0801664	-0.335603	0.0801664	-0.335603
1700001D01Rik	-0.321194	0	-0.165988	0	-0.165988
1700001F09Rik	0.314441	0.0299546	0.117934	0.117934	0.0299546
1700001G01Rik	0	0.0664543	-0.0800391	0.0664543	-0.0800391
1700001G11Rik	-0.678829	0.151911	-0.59875	0.151911	-0.59875
1700001G17Rik	-0.591177	-0.128402	0.38766	0.38766	-0.128402
1700001J03Rik	-0.432519	0.136756	0.781141	0.781141	0.136756
1700001J04Rik	#N/A	-0.0474741	0	0	-0.0474741
1700001J11Rik	-0.08883	0.118227	-0.34601	0.118227	-0.34601
1700001K19Rik	0.734205	-0.621708	-0.257212	-0.257212	-0.621708
1700001K23Rik	1.41665	-0.154397	-0.341031	-0.154397	-0.341031
1700001L05Rik	-0.921005	0.367036	-0.262035	0.367036	-0.262035
1700001L19Rik	0.301693	0.0270833	0.197211	0.197211	0.0270833
1700001O22Rik	-0.474019	0.733762	0.0975299	0.733762	0.0975299
1700001P01Rik	-0.338882	0.291144	0.0113525	0.291144	0.0113525
1700003C15Rik	0	-0.119209	0.51543	0.51543	-0.119209
1700003D09Rik	0	0	0.153235	0.153235	0
1700003E16Rik	-0.380009	0.141694	0.124037	0.141694	0.124037
1700003E24Rik	0.00325681	-0.156997	0.33778	0.33778	-0.156997
1700003F12Rik	-1.32832	0.177306	0.000476011	0.177306	0.000476011
1700003G18Rik	-0.62636	-0.051598	-0.323395	-0.051598	-0.323395
1700003H04Rik	0	0	0	0	0
1700003I22Rik	0	0	0	0	0
1700003L19Rik	0	0	0	0	0
1700003M07Rik	0.978152	0.168475	-0.00629376	0.168475	-0.00629376
1700003P14Rik	0	0	0.11514	0.11514	0
1700006A11Rik	0.122699	0	0.0990797	0.0990797	0
1700006F04Rik	0	-0.0991204	-0.156997	-0.0991204	-0.156997
1700006H21Rik	0.261591	0.155231	-0.152949	0.155231	-0.152949
1700007F19Rik	0	0.0309575	0.330398	0.330398	0.0309575
1700007J10Rik	0.548259	0.211573	-0.0285753	0.211573	-0.0285753
1700007K13Rik	-0.865398	1.91931	0.538479	1.91931	0.538479
1700007L15Rik	-0.537734	-0.099714	-0.0570524	-0.0570524	-0.099714
1700007P06Rik	0.832047	-0.247815	0.312595	0.312595	-0.247815
1700008C04Rik	1.16538	-0.534761	0.676132	0.676132	-0.534761
1700008J07Rik	-0.407079	-0.215019	0.0162824	0.0162824	-0.215019
1700008K24Rik	0.297414	-0.0474696	-0.105743	-0.0474696	-0.105743
1700008O03Rik	0	0.355152	-0.0950312	0.355152	-0.0950312
1700008P02Rik	0	-0.0578781	0.141197	0.141197	-0.0578781
1700009C05Rik	0	0	0.2444	0.2444	0
1700009J07Rik	-0.0977828	0	0	0	0
1700009N14Rik	-0.100345	0	0.403813	0.403813	0
1700010B08Rik	0.10017	-0.049993	0.0150979	0.0150979	-0.049993
1700010D01Rik	0	-0.173664	0	0	-0.173664
1700010I02Rik	0.22446	0.150781	0.126669	0.150781	0.126669
1700010I14Rik	-0.319254	0.376435	0.0673083	0.376435	0.0673083
1700010J16Rik	0.0953979	-0.0518597	0	0	-0.0518597
1700010K23Rik	0.101018	0.264705	0	0.264705	0
1700010N08Rik	0	-0.0715759	-0.167186	-0.0715759	-0.167186
1700011B04Rik	0	0	0	0	0
1700011C11Rik	0	0	-0.196611	0	-0.196611
1700011L22Rik	-0.231535	0.14091	0.0140839	0.14091	0.0140839
1700011M02Rik	0	0	0	0	0
1700012A03Rik	0	0.0948306	0.19203	0.19203	0.0948306
1700012B07Rik	-0.289358	0.07556	0.142871	0.142871	0.07556
1700012B09Rik	0.15182	-0.552207	0.149572	0.149572	-0.552207
1700012C14Rik	-0.144618	-0.00387017	-0.375873	-0.00387017	-0.375873
1700012D01Rik	0.512854	-0.0217809	0.0725175	0.0725175	-0.0217809
1700012D14Rik	-1.15119	-0.170264	0.540553	0.540553	-0.170264
1700012D16Rik	0	0.0830567	0	0.0830567	0
1700012H19Rik	-0.0822918	-0.251228	0.22896	0.22896	-0.251228
1700012I11Rik	0.0148123	0.105356	-0.199173	0.105356	-0.199173
1700012J15Rik	#N/A	-0.0865778	0.356459	0.356459	-0.0865778
1700012P22Rik	0.130878	0.000778845	0.108879	0.108879	0.000778845
1700013D24Rik	1.45315	-0.180981	0	0	-0.180981
1700013F07Rik	1.01722	0.322609	0.173959	0.322609	0.173959
1700013G24Rik	-1.5552	0.457216	0.296933	0.457216	0.296933
1700013H16Rik	0	0	-0.382333	0	-0.382333
1700015F17Rik	0.478382	#N/A	#N/A	#N/A	#N/A
1700015G11Rik	0	0	-0.226105	0	-0.226105
1700016A09Rik	0	0.137897	0.0832883	0.137897	0.0832883
1700016B01Rik	#N/A	0	0	0	0
1700016C15Rik	0.274721	0.0120108	0.0828116	0.0828116	0.0120108
1700016D06Rik	-0.731125	0.303763	0.16606	0.303763	0.16606
1700016G22Rik	1.6469	-0.381718	0.29046	0.29046	-0.381718
1700016H13Rik	-0.364288	0.0346242	0.679595	0.679595	0.0346242
1700016K05Rik	0.951297	0.3868	0.00435037	0.3868	0.00435037
1700016K19Rik	0.189881	0.0157402	0.123189	0.123189	0.0157402
1700016L04Rik	0.534211	-0.101145	-0.528873	-0.101145	-0.528873
1700016L21Rik	0	0	-0.183743	0	-0.183743
1700016P04Rik	-0.325529	0	0.382435	0.382435	0
1700017B05Rik	0.736267	0.456785	0.124183	0.456785	0.124183
1700017G19Rik	0.571619	0.0772567	0.093141	0.093141	0.0772567
1700017J07Rik	0	0	0.357788	0.357788	0
1700017L05Rik	0	0.0850847	-0.203617	0.0850847	-0.203617
1700017N19Rik	0.0681617	0.031861	-0.0620877	0.031861	-0.0620877
1700018A04Rik	0	0.184293	0.0243339	0.184293	0.0243339
1700018B08Rik	0.119263	0.0103072	-0.173197	0.0103072	-0.173197
1700018B24Rik	0	0	0	0	0
1700018F24Rik	0	0.0750123	-0.134501	0.0750123	-0.134501
1700018G05Rik	0	0.341382	-0.371997	0.341382	-0.371997
1700018L02Rik	0.0893897	0.310154	-0.372102	0.310154	-0.372102
1700019A02Rik	0	0.00766914	0.293512	0.293512	0.00766914
1700019C18Rik	0	0	0	0	0
1700019D03Rik	0.470001	0.0133122	0.440219	0.440219	0.0133122
1700019E08Rik	0	0.0762854	0	0.0762854	0
1700019F05Rik	#N/A	0	0	0	0
1700019G24Rik	0	-0.0898921	0	0	-0.0898921
1700019J19Rik	#N/A	-0.0826675	0.461738	0.461738	-0.0826675
1700019M22Rik	0	-0.0748558	-0.157282	-0.0748558	-0.157282
1700019N19Rik	0	0.0451913	-0.257323	0.0451913	-0.257323
1700019P21Rik	-0.264447	0	0	0	0
1700020A23Rik	0.153027	0.0651449	-0.17062	0.0651449	-0.17062
1700020D05Rik	0.429932	0.13812	0.0248019	0.13812	0.0248019
1700020D14Rik	0	-0.0201546	-0.0351756	-0.0201546	-0.0351756
1700020G17Rik	0	0.0060179	-0.190933	0.0060179	-0.190933
1700020L24Rik	-0.152069	0.703739	1.04856	1.04856	0.703739
1700020M21Rik	0	0	0	0	0
1700020N01Rik	-0.734801	-0.0411143	0.209266	0.209266	-0.0411143
1700020N15Rik	0	0	0	0	0
1700020N18Rik	-0.313696	0.113714	-0.309595	0.113714	-0.309595
1700021F02Rik	0	0.246335	0.710049	0.710049	0.246335
1700021F07Rik	0	0	0	0	0
1700021G15Rik	#N/A	0	0.378656	0.378656	0
1700021L23Rik	#N/A	0.033356	0.520437	0.520437	0.033356
1700021N21Rik	0	0.105678	-0.199678	0.105678	-0.199678
1700022A21Rik	0.136611	0	-0.0858014	0	-0.0858014
1700022A22Rik	0.919241	0	0	0	0
1700022E09Rik	0	0	0.411676	0.411676	0
1700022H01Rik	-0.161776	0.141537	-0.193621	0.141537	-0.193621
1700022H16Rik	0	0	0	0	0
1700022I11Rik	0.599118	0.0795522	0.1666	0.1666	0.0795522
1700022N22Rik	#N/A	-0.475657	-0.419264	-0.419264	-0.475657
1700023A20Rik	0	-0.076326	0	0	-0.076326
1700023C21Rik	0	0.0151693	-0.837349	0.0151693	-0.837349
1700023D09Rik	-0.318722	0.216188	-0.319272	0.216188	-0.319272
1700023F02Rik	0.171655	0.0690422	0.482466	0.482466	0.0690422
1700024B18Rik	0.336306	-0.106795	0.615671	0.615671	-0.106795
1700024G13Rik	0	0	0	0	0
1700024I08Rik	0	0	0	0	0
1700024J04Rik	#N/A	-0.0512093	0.0555566	0.0555566	-0.0512093
1700024N05Rik	0	0	0.0339903	0.0339903	0
1700025B11Rik	0.441898	-0.0730229	0.239422	0.239422	-0.0730229
1700025C18Rik	0.115313	0	0	0	0
1700025D23Rik	#N/A	0	0	0	0
1700025F24Rik	0	-0.00596632	0.0367495	0.0367495	-0.00596632
1700025G04Rik	-0.130547	0.072147	0.0250288	0.072147	0.0250288
1700025J12Rik	-0.417003	0	0	0	0
1700025K04Rik	#N/A	0	0	0	0
1700025K24Rik	0.0122111	0	0	0	0
1700025M24Rik	0.155995	0	-0.0957109	0	-0.0957109
1700025N23Rik	0.374133	-0.0271045	-0.227003	-0.0271045	-0.227003
1700025O08Rik	#N/A	0.1092	0	0.1092	0
1700026D11Rik	0	-0.169096	-0.261507	-0.169096	-0.261507
1700026F02Rik	0.665729	0.00286811	0.352521	0.352521	0.00286811
1700026J12Rik	#N/A	0	0.453702	0.453702	0
1700026J14Rik	0	0.291273	-0.182588	0.291273	-0.182588
1700027A15Rik	0	0	0	0	0
1700027F06Rik	-0.285335	0	0.637573	0.637573	0
1700027F09Rik	0.96646	-0.0628304	-0.141896	-0.0628304	-0.141896
1700027H10Rik	-0.221142	-0.0413399	0	0	-0.0413399
1700027I24Rik	0.149298	0.13808	-0.0139576	0.13808	-0.0139576
1700027J07Rik	0.0130263	0	0.504814	0.504814	0
1700028B04Rik	0	-0.0800437	-0.294241	-0.0800437	-0.294241
1700028D13Rik	0	0	0	0	0
1700028E10Rik	0.203113	-0.100384	-0.142597	-0.100384	-0.142597
1700028I16Rik	0	-0.0867724	-0.489062	-0.0867724	-0.489062
1700028J19Rik	-2.08938	-0.147686	-0.209081	-0.147686	-0.209081
1700028K03Rik	-0.359061	-0.213917	-0.524417	-0.213917	-0.524417
1700028M03Rik	0	0	-0.236517	0	-0.236517
1700028P14Rik	0	-0.00302273	0	0	-0.00302273
1700028P15Rik	0.0982444	-0.0521678	0	0	-0.0521678
1700029B22Rik	0	0	0.268518	0.268518	0
1700029F12Rik	0.21095	0.0873271	0.636256	0.636256	0.0873271
1700029H14Rik	0.183213	-0.0186442	-0.102475	-0.0186442	-0.102475
1700029I15Rik	0.97184	0.028753	-0.322996	0.028753	-0.322996
1700029J03Rik	0	0.00604663	0	0.00604663	0
1700029J07Rik	-0.57462	0.234293	-0.751803	0.234293	-0.751803
1700029M03Rik	#N/A	0	-0.164496	0	-0.164496
1700029M20Rik	0.258688	0	0.0417757	0.0417757	0
1700029N11Rik	0	0	0	0	0
1700029P11Rik	-0.388478	0.0962619	-0.415174	0.0962619	-0.415174
1700030A11Rik	0	0	0.0369464	0.0369464	0
1700030C10Rik	-0.0873547	0.435138	0.339844	0.435138	0.339844
1700030C12Rik	#N/A	0.0494635	0.430628	0.430628	0.0494635
1700030C14Rik	0.416386	0.0443242	0.524034	0.524034	0.0443242
1700030F04Rik	0.550408	0	0	0	0
1700030J22Rik	0.106871	0.00134108	0.105705	0.105705	0.00134108
1700030K09Rik	-1.55379	-0.223968	-0.366667	-0.223968	-0.366667
1700030L20Rik	0.404009	0.352962	0.837354	0.837354	0.352962
1700030M09Rik	0	-0.195642	0.294653	0.294653	-0.195642
1700030N03Rik	0.395853	0	0.181726	0.181726	0
1700030O20Rik	-0.318831	0.0756011	0.487353	0.487353	0.0756011
1700031A10Rik	-0.426546	0	0.123825	0.123825	0
1700031F05Rik	0.118253	0.100197	0.0539176	0.100197	0.0539176
1700031L13Rik	0	0	0	0	0
1700031M16Rik	0	0	0	0	0
1700031P21Rik	0.336112	0	0	0	0
1700034E13Rik	-0.268424	0.254086	0	0.254086	0
1700034G24Rik	-0.132146	0.0884673	0	0.0884673	0
1700034H15Rik	0.550822	-0.0275426	0.0553206	0.0553206	-0.0275426
1700034I23Rik	-0.185706	-0.029167	-0.0605944	-0.029167	-0.0605944
1700034J05Rik	-0.561777	-0.0189029	0	0	-0.0189029
1700034K08Rik	0	0.214697	0.456396	0.456396	0.214697
1700034P13Rik	-1.7414	0.364673	0.00463801	0.364673	0.00463801
1700036G14Rik	0	0	0	0	0
1700037C18Rik	-1.69923	-0.119598	0.264056	0.264056	-0.119598
1700037H04Rik	-0.922888	-0.181261	0.229354	0.229354	-0.181261
1700039E22Rik	0	-0.155963	0.392647	0.392647	-0.155963
1700039M10Rik	-0.269592	-0.347992	0.196733	0.196733	-0.347992
1700040D17Rik	0	-0.0104322	-0.391389	-0.0104322	-0.391389
1700040K01Rik	#N/A	0	0.154324	0.154324	0
1700041A01Rik	0.674388	0.0211386	-0.189629	0.0211386	-0.189629
1700041C23Rik	0.177038	0	0	0	0
1700041M19Rik	0	-0.0418359	0	0	-0.0418359
1700042G07Rik	0.590003	0	0	0	0
1700042G15Rik	0	-0.127718	0.329744	0.329744	-0.127718
1700042O10Rik	-1.16253	0.296769	0.269344	0.296769	0.269344
1700044C05Rik	0	0	-0.245431	0	-0.245431
1700044K03Rik	0.252682	0	0	0	0
1700045H11Rik	0	0.320265	-0.288866	0.320265	-0.288866
1700046C09Rik	0	0	-0.135778	0	-0.135778
1700047A11Rik	0.0873542	-0.00397143	0	0	-0.00397143
1700047E10Rik	0.027975	0.0321714	0.370477	0.370477	0.0321714
1700047G03Rik	0.117735	0.0729427	0.22625	0.22625	0.0729427
1700047L14Rik	-0.224194	0	0.336706	0.336706	0
1700047M11Rik	-0.350225	-0.0738351	0.840838	0.840838	-0.0738351
1700048F04Rik	#N/A	0.0409345	0.0730387	0.0730387	0.0409345
1700048M11Rik	0.31349	0.108866	0.127567	0.127567	0.108866
1700048O14Rik	#N/A	0	0.206468	0.206468	0
1700048O20Rik	-0.608987	0.0949116	0.0540149	0.0949116	0.0540149
1700049E15Rik	0	0.0569303	0.329675	0.329675	0.0569303
1700049E17Rik1	0.0343002	-0.0153771	-0.0445384	-0.0153771	-0.0445384
1700049E17Rik2	0.0343002	-0.0153771	-0.0445384	-0.0153771	-0.0445384
1700049E22Rik	0	0	0.537246	0.537246	0
1700049L16Rik	0	0	0.0193603	0.0193603	0
1700051A21Rik	0	-0.193453	0	0	-0.193453
1700052I22Rik	0	0.385254	0.787984	0.787984	0.385254
1700052K11Rik	-0.134111	0.195045	-0.327616	0.195045	-0.327616
1700054A03Rik	0	0	0.132287	0.132287	0
1700054K19Rik	0	0	0	0	0
1700054M17Rik	-0.0503575	0	0.372863	0.372863	0
1700055C04Rik	-0.288095	0	0	0	0
1700055D16Rik	0.741696	0.112567	0.199789	0.199789	0.112567
1700055D18Rik	#N/A	-0.0924817	-0.00356353	-0.00356353	-0.0924817
1700056E22Rik	-1.29123	0.094155	0.182972	0.182972	0.094155
1700057G04Rik	-0.158247	0.0367495	-0.0102361	0.0367495	-0.0102361
1700057H15Rik	0	0.0749027	0.722964	0.722964	0.0749027
1700057H21Rik	0.467071	-0.087459	0.422793	0.422793	-0.087459
1700060C16Rik	0	0	0	0	0
1700060C20Rik	-0.251468	0.0839826	-0.528284	0.0839826	-0.528284
1700061F12Rik	0	0	0.132379	0.132379	0
1700061I17Rik	0.138343	0.240693	0.366823	0.366823	0.240693
1700061J23Rik	0.165635	0.440644	0.172398	0.440644	0.172398
1700061N14Rik	-0.12381	-0.17975	-0.215776	-0.17975	-0.215776
1700063A18Rik	0	0.135377	0.433697	0.433697	0.135377
1700063D05Rik	0.496391	0.529741	-0.164213	0.529741	-0.164213
1700063H04Rik	0	-0.200238	0	0	-0.200238
1700063O14Rik	0	0	0	0	0
1700064J06Rik	-0.26825	-0.110829	0	0	-0.110829
1700064M15Rik	-0.104587	0.149637	0.292476	0.292476	0.149637
1700065D16Rik	-0.0267414	-0.413703	-0.486139	-0.413703	-0.486139
1700065I16Rik	0	0	0.231494	0.231494	0
1700065J11Rik	0	0	0.739442	0.739442	0
1700065J18Rik	-0.685635	0.0516366	0.229416	0.229416	0.0516366
1700065L07Rik	0	0	0.103518	0.103518	0
1700065O20Rik	0	-0.0650956	-0.0461463	-0.0461463	-0.0650956
1700066B17Rik	0	-0.237702	-0.191681	-0.191681	-0.237702
1700066B19Rik	-0.232511	0.122938	0.124685	0.124685	0.122938
1700066C05Rik	0.0447019	-0.444094	0.0152549	0.0152549	-0.444094
1700066J03Rik	0.785458	-0.260052	0.848606	0.848606	-0.260052
1700066M21Rik	-0.864176	-0.105293	0.0063483	0.0063483	-0.105293
1700066N21Rik	0	0	0	0	0
1700066O22Rik	-0.0855656	0.051734	0	0.051734	0
1700067G17Rik	0	0	0	0	0
1700067K01Rik	-0.0735602	0.0116817	-0.188933	0.0116817	-0.188933
1700067P10Rik	0.589265	-0.211846	0	0	-0.211846
1700069L16Rik	0	0	-0.280722	0	-0.280722
1700069P05Rik	0	0	0	0	0
1700071K01Rik	0.472332	0.0617486	0.253965	0.253965	0.0617486
1700071M16Rik	0.916316	-0.0280456	0.203138	0.203138	-0.0280456
1700072B07Rik	0.510375	0	0.22731	0.22731	0
1700072I22Rik	0	0	0.0280033	0.0280033	0
1700072O05Rik	0	0	0	0	0
1700073E17Rik	-0.0562857	0.0763128	0.190564	0.190564	0.0763128
1700074H08Rik	-0.0499393	0	0	0	0
1700074P13Rik	0.487476	0	0.101502	0.101502	0
1700080G11Rik	#N/A	0	0.0410888	0.0410888	0
1700080N15Rik	0.393043	0	0	0	0
1700080O16Rik	0	0	-0.16488	0	-0.16488
1700081H04Rik	0	0.0389137	0	0.0389137	0
1700083H02Rik	0	0	0.466215	0.466215	0
1700084D21Rik	0.702126	0.383187	-0.310615	0.383187	-0.310615
1700084E18Rik	-0.596878	0.404947	-0.841469	0.404947	-0.841469
1700084F23Rik	0	0	0.0243055	0.0243055	0
1700084J12Rik	-0.179	0.0193461	-0.0273912	0.0193461	-0.0273912
1700084M14Rik	0.515581	-0.0837083	0.0569858	0.0569858	-0.0837083
1700085C21Rik	0	0.0488779	-0.0937528	0.0488779	-0.0937528
1700086L19Rik	-1.39086	0.457447	-0.168557	0.457447	-0.168557
1700086O06Rik	-0.334105	-0.0430185	0.109254	0.109254	-0.0430185
1700088E04Rik	-0.772611	0.204854	-0.905499	0.204854	-0.905499
1700091H14Rik	2.4089	0.412836	0.488926	0.488926	0.412836
1700092C02Rik	0	0.121612	-0.19886	0.121612	-0.19886
1700092C10Rik	0	0	0	0	0
1700092E19Rik	0	0	0.236511	0.236511	0
1700092K14Rik	0.41805	0	-0.222897	0	-0.222897
1700092M07Rik	-1.23	0.353572	0.0766412	0.353572	0.0766412
1700093K21Rik	-2.38692	-0.313717	-0.146923	-0.146923	-0.313717
1700094D03Rik	0.840661	0.0883994	-0.421772	0.0883994	-0.421772
1700094J05Rik	-0.1769	-0.294116	0.71498	0.71498	-0.294116
1700094M24Rik	0	0	0	0	0
1700095A21Rik	0.117894	-0.157827	0.510972	0.510972	-0.157827
1700095B10Rik	-0.0523668	-0.0956415	-0.262315	-0.0956415	-0.262315
1700095J03Rik	-0.0574457	0.403955	0.181319	0.403955	0.181319
1700095J07Rik	#N/A	-0.0282898	0.690775	0.690775	-0.0282898
1700095J12Rik	0.250962	0.0651863	0.400243	0.400243	0.0651863
1700095K22Rik	#N/A	0	-0.215655	0	-0.215655
1700096J18Rik	0.565734	-0.14845	0	0	-0.14845
1700096K18Rik	-0.247714	0.577915	-0.129117	0.577915	-0.129117
1700096P03Rik	0	0	0	0	0
1700097N02Rik	0	0.101637	-0.302513	0.101637	-0.302513
1700099I09Rik	-0.433025	0.375334	-0.790272	0.375334	-0.790272
1700100I10Rik	0.57287	-0.0615335	0.439963	0.439963	-0.0615335
1700100L14Rik	0.505149	-0.13119	-0.0284737	-0.0284737	-0.13119
1700101I11Rik	-0.649193	0.177688	0.0564309	0.177688	0.0564309
1700101O22Rik	0	0	0.447822	0.447822	0
1700102H20Rik	-1.36903	-0.221653	0.292534	0.292534	-0.221653
1700102P08Rik	2.77069	-0.289436	-0.0190754	-0.0190754	-0.289436
1700104L18Rik	0	-0.0859989	0.166253	0.166253	-0.0859989
1700105P06Rik	-0.468881	0.226903	-0.268794	0.226903	-0.268794
1700108F19Rik	-0.0720702	0.0501046	0.0226874	0.0501046	0.0226874
1700108J01Rik	0	0	0.70604	0.70604	0
1700109G14Rik	0.204516	0.0651311	0	0.0651311	0
1700109G15Rik	0.214709	0	0	0	0
1700109H08Rik	1.28506	-0.681469	-0.0607539	-0.0607539	-0.681469
1700109I08Rik	0	0	-0.269338	0	-0.269338
1700109K24Rik	0.181128	0.269045	-0.691297	0.269045	-0.691297
1700110C19Rik	-0.690491	-0.0914499	-0.101789	-0.0914499	-0.101789
1700110I01Rik	0.131958	-0.0523877	0.0288096	0.0288096	-0.0523877
1700110I07Rik	0.264152	0.25952	-0.33982	0.25952	-0.33982
1700110K17Rik	-0.797215	0.0708289	-0.276447	0.0708289	-0.276447
1700111N16Rik	0.168963	0.0468123	0.182146	0.182146	0.0468123
1700112D23Rik	#N/A	-0.0365865	-0.21076	-0.0365865	-0.21076
1700112H15Rik	0	0.015469	0.275341	0.275341	0.015469
1700112J05Rik	0	0.130509	0	0.130509	0
1700112J16Rik	0.0660547	-0.0541571	0.253372	0.253372	-0.0541571
1700113A16Rik	2.5265	0.308442	-0.738366	0.308442	-0.738366
1700113B09Rik	-0.624341	0.0958974	0	0.0958974	0
1700113H08Rik	0	0.00468116	-0.252509	0.00468116	-0.252509
1700116B05Rik	0.326457	0.105665	-0.0328963	0.105665	-0.0328963
1700119H24Rik	-0.145886	0.557101	-0.7481	0.557101	-0.7481
1700120B22Rik	#N/A	-0.0310039	-0.0727756	-0.0310039	-0.0727756
1700120C14Rik	0.338019	-0.401509	0.64887	0.64887	-0.401509
1700120E14Rik	0	0.0264318	0.0694685	0.0694685	0.0264318
1700120G07Rik	-0.0578977	0.0410888	0.262156	0.262156	0.0410888
1700120K04Rik	-1.48747	-0.0741433	0.572104	0.572104	-0.0741433
1700121L16Rik	0.202625	0	0	0	0
1700121N20Rik	0	0.0980422	0	0.0980422	0
1700122C19Rik	0	0	-0.54216	0	-0.54216
1700122H20Rik	0.360331	-0.102808	-0.0360732	-0.0360732	-0.102808
1700122O11Rik	0	0	0	0	0
1700123J17Rik	-0.273266	-0.0207985	0.360184	0.360184	-0.0207985
1700123K08Rik	0.102094	0	0.33229	0.33229	0
1700123L14Rik	0	-0.135027	-0.538603	-0.135027	-0.538603
1700123M08Rik	-0.126603	0.31465	0.0788284	0.31465	0.0788284
1700123O12Rik	-0.130838	0.0742999	0.522317	0.522317	0.0742999
1700123O20Rik	-0.274454	0.00814263	-0.219959	0.00814263	-0.219959
1700123O21Rik	0	-0.0674701	-0.175514	-0.0674701	-0.175514
1700124L16Rik	-0.278883	-0.0203624	0.528191	0.528191	-0.0203624
1700124M09Rik	#N/A	0.190577	0.568246	0.568246	0.190577
1700125G02Rik	0	0	0	0	0
1700125G22Rik	-0.161082	0.107674	-0.0213694	0.107674	-0.0213694
1700125H03Rik	-0.262749	-0.180471	-0.245545	-0.180471	-0.245545
1700125H20Rik	-0.0207956	-0.127365	0.180084	0.180084	-0.127365
1700126A01Rik	#N/A	-0.0241277	-0.0420379	-0.0241277	-0.0420379
1700126H18Rik	0.546383	0	0	0	0
1700128A07Rik	0	0	-0.142793	0	-0.142793
1700128F08Rik	0.869658	0.0464072	0.616198	0.616198	0.0464072
1700129C05Rik	0	-0.083155	0.222434	0.222434	-0.083155
1810006J02Rik	0.699951	-0.0281942	-0.0496137	-0.0281942	-0.0496137
1810007C17Rik	0	0	0	0	0
1810007D17Rik	0.00838649	0	0	0	0
1810008I18Rik	-0.364467	0.167165	0.0217498	0.167165	0.0217498
1810009A15Rik	-0.612485	-0.315077	-0.0794323	-0.0794323	-0.315077
1810009J06Rik	0	-0.0382063	-0.176239	-0.0382063	-0.176239
1810010H24Rik	0.646854	0.403628	0.478982	0.478982	0.403628
1810012K16Rik	-0.404735	-0.355686	-0.458802	-0.355686	-0.458802
1810013A23Rik	0.584308	0.212345	-0.263813	0.212345	-0.263813
1810013L24Rik	0.846602	0.109735	0.0792791	0.109735	0.0792791
1810014B01Rik	-0.166747	-0.292528	0.241877	0.241877	-0.292528
1810018F18Rik	-0.233581	-0.137008	0.349467	0.349467	-0.137008
1810019D21Rik	-0.323294	0.283981	0.322147	0.322147	0.283981
1810019N24Rik	#N/A	0.136546	0.236376	0.236376	0.136546
1810020O05Rik	0.456775	0.0352861	0.157574	0.157574	0.0352861
1810021B22Rik	0.383386	0.0497283	-0.561711	0.0497283	-0.561711
1810024B03Rik	-0.205693	0.215753	-0.295716	0.215753	-0.295716
1810026B05Rik	0.171322	#N/A	#N/A	#N/A	#N/A
1810030O07Rik	-0.602355	0.0630335	0.0831385	0.0831385	0.0630335
1810034E14Rik	-1.33574	0.0422521	0.232219	0.232219	0.0422521
1810037I17Rik	0.919126	-0.124063	0.561624	0.561624	-0.124063
1810041H14Rik	-0.862706	0.492663	0.588152	0.588152	0.492663
1810044D09Rik	0.377757	0.0697846	0.0477757	0.0697846	0.0477757
1810046K07Rik	-0.225172	0.0344552	-0.0328004	0.0344552	-0.0328004
1810049I09Rik	#N/A	0.105289	0	0.105289	0
1810053B23Rik	0	-0.0554923	0.0146552	0.0146552	-0.0554923
1810055G02Rik	-1.22675	-0.00777975	-0.493955	-0.00777975	-0.493955
1810058I24Rik	-0.000144277	0.0120108	-0.0495346	0.0120108	-0.0495346
1810062G17Rik	-1.12053	-0.073791	-0.526629	-0.073791	-0.526629
1810062O18Rik	-0.173432	0.395853	-0.369609	0.395853	-0.369609
1810063I02Rik	0	0	-0.295845	0	-0.295845
1810064F22Rik	0.592579	-0.265149	0.440676	0.440676	-0.265149
1810065E05Rik	0	0.0469659	-0.160576	0.0469659	-0.160576
1810073O08Rik	#N/A	-0.00961725	0.347065	0.347065	-0.00961725
2010001A14Rik	1.04447	0.187628	0.271999	0.271999	0.187628
2010003K11Rik	0.815231	0.261495	0.452026	0.452026	0.261495
2010009K17Rik	-0.291887	-0.0569714	0.690211	0.690211	-0.0569714
2010010A06Rik	-0.195672	0.210725	-0.0882747	0.210725	-0.0882747
2010016I18Rik	0.113287	0.0930328	0.0361024	0.0930328	0.0361024
2010106C02Rik	0	0	-0.145918	0	-0.145918
2010106E10Rik	0	0.0740395	0.163524	0.163524	0.0740395
2010109A12Rik	-0.000248165	-0.0394245	0.566377	0.566377	-0.0394245
2010204K13Rik	-0.0404197	-0.385808	-0.00440694	-0.00440694	-0.385808
2010300C02Rik	0.280636	#N/A	#N/A	#N/A	#N/A
2010308F09Rik	0	-0.120722	0.267344	0.267344	-0.120722
2010310C07Rik	-0.141893	0.01151	-0.184775	0.01151	-0.184775
2010315B03Rik	0.432938	0.0501743	0.150261	0.150261	0.0501743
2010320M18Rik	-0.370545	-0.0535266	-0.178213	-0.0535266	-0.178213
2200002D01Rik	1.2827	0.318299	0.85787	0.85787	0.318299
2200002J24Rik	0.398679	0.00188869	0	0.00188869	0
2210010C04Rik	0.0172521	-0.0625758	-0.209223	-0.0625758	-0.209223
2210016F16Rik	-0.0489016	-0.0432831	-0.00274373	-0.00274373	-0.0432831
2210016L21Rik	-0.691446	0.0398262	-0.249953	0.0398262	-0.249953
2210039B01Rik	2.52019	0.2872	0.369081	0.369081	0.2872
2210404E10Rik	-0.0826477	0	0.169861	0.169861	0
2210406O10Rik	0.0468822	-0.0482063	0.265809	0.265809	-0.0482063
2210407C18Rik	0.158182	0.172616	0.254558	0.254558	0.172616
2210408F21Rik	0.815969	0.208467	0.869334	0.869334	0.208467
2210408I21Rik	-0.338944	-0.0792037	-0.163985	-0.0792037	-0.163985
2210409D07Rik	-0.528623	0.243925	-0.0754242	0.243925	-0.0754242
2210409E12Rik	0.409983	0.668491	0.67643	0.67643	0.668491
2210414B05Rik	0.165288	0	-0.14081	0	-0.14081
2210416O15Rik	-0.156206	0.190842	0.476745	0.476745	0.190842
2210417A02Rik	0.630815	0	0.511255	0.511255	0
2210418O10Rik	-0.187247	-0.0343184	-0.104669	-0.0343184	-0.104669
2210420H20Rik	-1.16093	-0.144991	0.690104	0.690104	-0.144991
2300002M23Rik	0.0883045	0	0	0	0
2300003K06Rik	0	0.0472592	0	0.0472592	0
2300009A05Rik	-0.552505	-0.147781	-0.764891	-0.147781	-0.764891
2310001H17Rik	1.37331	0.186336	0.236278	0.236278	0.186336
2310001K24Rik	-0.168066	-0.174831	-0.190342	-0.174831	-0.190342
2310002D06Rik	0	0	0.189654	0.189654	0
2310002F09Rik	0.0986756	0.0407382	-0.150519	0.0407382	-0.150519
2310002L09Rik	0.097449	0.360263	1.12408	1.12408	0.360263
2310003N18Rik	0.487744	0	0	0	0
2310005A03Rik	0.0841323	-0.0849396	-0.237321	-0.0849396	-0.237321
2310005E17Rik	0.111939	0	-0.0166054	0	-0.0166054
2310008N11Rik	-1.77088	0.803252	0.196179	0.803252	0.196179
2310009B15Rik	0.0513164	0.0573463	0.250028	0.250028	0.0573463
2310010J17Rik	0.300206	0.0200719	-0.152271	0.0200719	-0.152271
2310011J03Rik	-0.55403	-0.0392007	-0.249011	-0.0392007	-0.249011
2310015A10Rik	0.0914087	-0.0423379	-0.471581	-0.0423379	-0.471581
2310015D24Rik	0.160778	-0.0116592	0.342464	0.342464	-0.0116592
2310016D03Rik	0.0735872	0	0.342987	0.342987	0
2310016G11Rik	0	0.139758	0.218025	0.218025	0.139758
2310020H05Rik	-0.435216	-0.0292244	0.0118248	0.0118248	-0.0292244
2310022A10Rik	-0.0361693	-0.164231	0.0635858	0.0635858	-0.164231
2310022B05Rik	0.594845	0.0708152	-0.0807942	0.0708152	-0.0807942
2310030A07Rik	0.128742	-0.077283	-0.190933	-0.077283	-0.190933
2310030G06Rik	-1.90597	0.287744	-0.523359	0.287744	-0.523359
2310033P09Rik	-0.0535192	-0.232108	0.28391	0.28391	-0.232108
2310034C09Rik	0.329491	-0.0489792	0.00534249	0.00534249	-0.0489792
2310034G01Rik	-0.368767	0.195612	0.2288	0.2288	0.195612
2310034O05Rik	0	0.158479	0.268506	0.268506	0.158479
2310039H08Rik	-0.32625	-0.00497722	-0.18625	-0.00497722	-0.18625
2310039L15Rik	0.45607	0.0570135	0.0779813	0.0779813	0.0570135
2310040G24Rik	1.20211	0.195801	1.13803	1.13803	0.195801
2310043L19Rik	-1.96349	-0.0252387	0.840725	0.840725	-0.0252387
2310043M15Rik	-0.230892	0.37629	-0.283878	0.37629	-0.283878
2310043O21Rik	0.153299	-0.0700954	-0.153159	-0.0700954	-0.153159
2310050C09Rik	0.202136	-0.0834332	0	0	-0.0834332
2310057J18Rik	0.0842956	0	0	0	0
2310057M21Rik	-0.452955	-0.0807774	-0.496971	-0.0807774	-0.496971
2310057N15Rik	0	0	0	0	0
2310061I04Rik	-1.04934	-0.266975	-0.225304	-0.225304	-0.266975
2310061N02Rik	0	0.123309	0	0.123309	0
2310065F04Rik	-0.467873	-0.0298311	0.353696	0.353696	-0.0298311
2310068J16Rik	-1.20409	-0.156489	-0.689211	-0.156489	-0.689211
2310069B03Rik	-0.547531	-0.101005	-0.134108	-0.101005	-0.134108
2310069G16Rik	0.0782136	0.532197	-0.0607915	0.532197	-0.0607915
2310075C17Rik	0	0.196859	0	0.196859	0
2310079G19Rik	0	0	0.342987	0.342987	0
2310081J21Rik	-0.699035	-0.14332	0.555031	0.555031	-0.14332
2400006E01Rik	0.101072	-0.0865855	0.46447	0.46447	-0.0865855
2410002F23Rik	-0.937397	-0.0665074	-0.814012	-0.0665074	-0.814012
2410003L11Rik	0	-0.194457	0.722807	0.722807	-0.194457
2410004B18Rik	0.311119	-0.109631	-0.0127505	-0.0127505	-0.109631
2410004I01Rik	0.737695	0.230043	0.000403898	0.230043	0.000403898
2410004P03Rik	-0.0395847	0.151028	0.244972	0.244972	0.151028
2410006H16Rik	0.309851	0.0714606	-0.341616	0.0714606	-0.341616
2410012E07Rik	1.84414	-0.104051	0.000750006	0.000750006	-0.104051
2410017I17Rik	0.395019	0.195209	-0.174159	0.195209	-0.174159
2410018L13Rik	-0.280867	-0.126959	0.118905	0.118905	-0.126959
2410021H03Rik	0.700049	0.457195	0.34326	0.457195	0.34326
2410022M11Rik	-0.821608	0.220999	-0.376289	0.220999	-0.376289
2410124H12Rik	-0.461412	0.128927	0.522548	0.522548	0.128927
2410131K14Rik	-0.651163	#N/A	#N/A	#N/A	#N/A
2410137M14Rik	0	-0.15659	-0.391246	-0.15659	-0.391246
2410141K09Rik	0.232231	-0.301261	-0.216364	-0.216364	-0.301261
2500002B13Rik	-0.312785	-0.178355	0.408201	0.408201	-0.178355
2500004C02Rik	0.190147	-0.144613	0.0373822	0.0373822	-0.144613
2510002D24Rik	-0.327803	-0.251872	-0.236089	-0.236089	-0.251872
2510003B16Rik	0.277521	-0.391403	0.11274	0.11274	-0.391403
2510009E07Rik	-0.00708223	0.0961944	-0.146044	0.0961944	-0.146044
2510039O18Rik	0.945271	0.0651173	-0.138758	0.0651173	-0.138758
2610001J05Rik	-0.395881	-0.0871846	0.0554178	0.0554178	-0.0871846
2610002M06Rik	0.1904	0.182552	-0.12891	0.182552	-0.12891
2610005L07Rik	-0.453765	0.418168	-0.31563	0.418168	-0.31563
2610008E11Rik	-0.795709	0.324062	-0.0193619	0.324062	-0.0193619
2610016A17Rik	0.0419018	0.193305	-0.630454	0.193305	-0.630454
2610020C07Rik	0.141498	-0.0266429	0.0278901	0.0278901	-0.0266429
2610024D14Rik	3.76459	-0.0333126	-0.0894254	-0.0333126	-0.0894254
2610027K06Rik	0.00989175	0.250355	0.648732	0.648732	0.250355
2610028E06Rik	0.0716803	0.0597983	0.172027	0.172027	0.0597983
2610028H24Rik	0.453386	0.0644138	0.126907	0.126907	0.0644138
2610035D17Rik	-0.0473325	0.0873814	-1.08411	0.0873814	-1.08411
2610035F20Rik	0	1.03698	0.581236	1.03698	0.581236
2610037D02Rik	0.129283	0.233005	0.765849	0.765849	0.233005
2610042L04Rik	0.0418037	-0.0930509	0.16449	0.16449	-0.0930509
2610044O15Rik8	-0.967908	-0.0849564	0.0165391	0.0165391	-0.0849564
2610203C22Rik	-0.165578	-0.0639867	0.1296	0.1296	-0.0639867
2610206C17Rik	-0.498794	0.0284277	0.11917	0.11917	0.0284277
2610301B20Rik	-1.81119	-0.120732	-0.212016	-0.120732	-0.212016
2610306M01Rik	-1.16705	0.252476	0.171975	0.252476	0.171975
2610307P16Rik	-1.65824	0.637712	-0.220024	0.637712	-0.220024
2610316D01Rik	0	-0.176792	0.390382	0.390382	-0.176792
2610318M16Rik	0	0.065462	0.150911	0.150911	0.065462
2610318N02Rik	-4.02319	0.352001	0.442715	0.442715	0.352001
2610507B11Rik	-0.0646368	-0.107575	-0.130015	-0.107575	-0.130015
2610507I01Rik	0.394108	0.0893219	-0.0498437	0.0893219	-0.0498437
2610524H06Rik	-0.316976	-0.0210444	0.280968	0.280968	-0.0210444
2610528A11Rik	0.00154286	0.0228152	0.0824165	0.0824165	0.0228152
2610528J11Rik	0.190741	0	0.114913	0.114913	0
2700012I20Rik	0.0149837	0.337174	-0.773321	0.337174	-0.773321
2700038G22Rik	0.0583442	-0.291813	-0.615101	-0.291813	-0.615101
2700046A07Rik	0	-0.0424509	-0.0627535	-0.0424509	-0.0627535
2700046G09Rik	0.723768	0.611748	-0.395128	0.611748	-0.395128
2700049A03Rik	-1.57814	-0.107304	0.0791562	0.0791562	-0.107304
2700054A10Rik	0.470375	0.145273	0.384934	0.384934	0.145273
2700062C07Rik	0.0941009	-0.0827012	-0.290062	-0.0827012	-0.290062
2700069I18Rik	-0.33191	-0.606355	-0.421222	-0.421222	-0.606355
2700070H01Rik	1.06133	0.1657	0.422265	0.422265	0.1657
2700081O15Rik	0.503695	0.278009	-0.233544	0.278009	-0.233544
2700089I24Rik	-0.262144	0.109641	-0.263025	0.109641	-0.263025
2700097O09Rik	-0.555231	-0.0858305	-0.285977	-0.0858305	-0.285977
2700099C18Rik	0.256974	-0.480975	0.162932	0.162932	-0.480975
2810001G20Rik	-0.095119	-0.171708	0.0962619	0.0962619	-0.171708
2810002D19Rik	-1.24045	0.0324676	-0.345836	0.0324676	-0.345836
2810004N23Rik	-0.51754	-0.135925	-0.351656	-0.135925	-0.351656
2810006K23Rik	-0.277742	-0.0257571	0.220677	0.220677	-0.0257571
2810013P06Rik	-0.986348	0.0953168	-0.365029	0.0953168	-0.365029
2810021J22Rik	-1.11954	0.168424	-0.110657	0.168424	-0.110657
2810025M15Rik	-0.462412	-0.00750854	0.404565	0.404565	-0.00750854
2810029C07Rik	0.0212239	0.253082	-0.332577	0.253082	-0.332577
2810030D12Rik	#N/A	0.91396	0.879494	0.91396	0.879494
2810032G03Rik	-0.406558	0.25405	-0.291453	0.25405	-0.291453
2810047C21Rik1	-0.242687	#N/A	#N/A	#N/A	#N/A
2810049E08Rik	0.0979074	0	0.104994	0.104994	0
2810403D21Rik	0.278794	0.19179	-0.0667975	0.19179	-0.0667975
2810404M03Rik	0	-0.0376953	0.611135	0.611135	-0.0376953
2810405F15Rik	0	0.180861	0.139483	0.180861	0.139483
2810408A11Rik	-2.26807	-0.07135	-0.0885584	-0.07135	-0.0885584
2810408I11Rik	-0.0739049	-0.196041	-0.0760005	-0.0760005	-0.196041
2810410L24Rik	0.811734	-0.0605507	0.127646	0.127646	-0.0605507
2810414N06Rik	-1.0302	0.108143	0.607181	0.607181	0.108143
2810425M01Rik	0	0	-0.0778052	0	-0.0778052
2810429I04Rik	-0.614273	-0.331124	-0.0997603	-0.0997603	-0.331124
2810433D01Rik	-0.784784	0.282297	0.546887	0.546887	0.282297
2810442N19Rik	-0.41954	-0.0736817	0.266948	0.266948	-0.0736817
2810454H06Rik	-0.713694	-0.0380848	-0.274545	-0.0380848	-0.274545
2810459M11Rik	-0.301207	0.582257	0.399029	0.582257	0.399029
2810471M01Rik	0.210127	-0.0283855	0.230301	0.230301	-0.0283855
2900005J15Rik	-0.396295	0.453944	-0.334434	0.453944	-0.334434
2900009J06Rik	-1.1671	0.144072	-0.4091	0.144072	-0.4091
2900026A02Rik	0.673737	0.272394	0.388223	0.388223	0.272394
2900040C04Rik	0	-0.171243	0	0	-0.171243
2900041M22Rik	-0.0534428	0.570142	0.672959	0.672959	0.570142
2900052L18Rik	0.131273	0.682097	0.241877	0.682097	0.241877
2900052N01Rik	0.06255	0.059286	0.130944	0.130944	0.059286
2900057B20Rik	-2.30664	0.0393209	0.161965	0.161965	0.0393209
2900060B14Rik	0.22059	-0.106214	0.0280033	0.0280033	-0.106214
2900060N12Rik	#N/A	0.445218	-0.121377	0.445218	-0.121377
2900076A07Rik	-0.124723	-0.0176419	0.221679	0.221679	-0.0176419
2900079G21Rik	0.0391384	0.249385	0.876841	0.876841	0.249385
2900092C05Rik	0	0.06132	-0.0938267	0.06132	-0.0938267
2900092D14Rik	-0.175964	0.173754	0.265701	0.265701	0.173754
2900093K20Rik	-0.202946	-0.210271	-0.517311	-0.210271	-0.517311
2900097C17Rik	0.418384	#N/A	#N/A	#N/A	#N/A
3000002C10Rik	-0.393725	-0.00415517	-0.0774276	-0.00415517	-0.0774276
3010001F23Rik	0.634073	0.401237	-0.167426	0.401237	-0.167426
3010003L21Rik	0.0678865	-0.167269	-0.641505	-0.167269	-0.641505
3100003L05Rik	0.120498	0	-0.144591	0	-0.144591
3110009E18Rik	-0.884807	-0.188633	-0.0431835	-0.0431835	-0.188633
3110009F21Rik	0	0.0331728	0.62993	0.62993	0.0331728
3110015C05Rik	-0.0179136	0.482549	-0.29862	0.482549	-0.29862
3110021A11Rik	-2.30218	-0.402628	-0.467829	-0.402628	-0.467829
3110039M20Rik	0	0.849687	0.573481	0.849687	0.573481
3110040M04Rik	0.132603	0.00989175	0.214821	0.214821	0.00989175
3110040N11Rik	-0.720852	-0.0827592	0.252404	0.252404	-0.0827592
3110045C21Rik	0.16818	-0.283724	-0.254888	-0.254888	-0.283724
3110056K07Rik	-0.707044	-0.0319859	-0.622006	-0.0319859	-0.622006
3110067G11Rik	#N/A	-0.0314786	-0.132456	-0.0314786	-0.132456
3110070M22Rik	0.288819	0.751258	-0.0217897	0.751258	-0.0217897
3110082I17Rik	-0.431715	-0.224636	-0.0945305	-0.0945305	-0.224636
3110082J24Rik	0	0.125043	-0.0977628	0.125043	-0.0977628
3110083C13Rik	#N/A	0.402537	0.187438	0.402537	0.187438
3110099E03Rik	0.0473011	0.0879923	0.212893	0.212893	0.0879923
3200001D21Rik	0.278627	0.0796205	-0.222246	0.0796205	-0.222246
3300002A11Rik	#N/A	0.227285	0.324039	0.324039	0.227285
3300002I08Rik	-0.331138	0.73397	-0.205334	0.73397	-0.205334
3300002P13Rik	-1.44794	0.29463	0.760323	0.760323	0.29463
3300005D01Rik	-0.673962	-0.3538	-0.790676	-0.3538	-0.790676
3425401B19Rik	-0.238621	0.67909	0.958731	0.958731	0.67909
3632454L22Rik	0.313536	0.00644884	-0.0699046	0.00644884	-0.0699046
3830403N18Rik	1.77147	-0.127381	1.16295	1.16295	-0.127381
3830406C13Rik	-0.0553124	-0.082637	0.0395034	0.0395034	-0.082637
3830408C21Rik	0.135285	-0.0620184	-0.26227	-0.0620184	-0.26227
3830417A13Rik	0	0.0348496	0.772578	0.772578	0.0348496
3830432H09Rik	0.223633	-0.233547	0.136493	0.136493	-0.233547
3930402G23Rik	-0.709132	0.250149	0.126405	0.250149	0.126405
4430402I18Rik	0.247016	0.309735	0.505007	0.505007	0.309735
4631405J19Rik	-0.857268	0.348334	0.477657	0.477657	0.348334
4632404H12Rik	0.101596	0.031254	-0.226665	0.031254	-0.226665
4632415L05Rik	-0.506469	0.0920315	-0.115929	0.0920315	-0.115929
4632427E13Rik	-1.39374	0.516328	0.182527	0.516328	0.182527
4632428C04Rik	0.355185	0.217727	0.581081	0.581081	0.217727
4732414G09Rik	-0.319029	-0.333329	-0.202424	-0.202424	-0.333329
4732416N19Rik	-0.804317	0.558581	0.708231	0.708231	0.558581
4732419C18Rik	#N/A	0.119768	0.17346	0.17346	0.119768
4732471J01Rik	0.251895	0.261651	-0.107081	0.261651	-0.107081
4732490B19Rik	0.253324	-0.075929	0.160352	0.160352	-0.075929
4732491K20Rik	0.382479	0.190969	-0.291431	0.190969	-0.291431
4831407H17Rik	0.336946	0	0.138539	0.138539	0
4831440E17Rik	0.994123	0.199851	-0.283336	0.199851	-0.283336
4833407H14Rik	#N/A	-0.00570558	0.59387	0.59387	-0.00570558
4833411C07Rik	0	0.183696	-0.142621	0.183696	-0.142621
4833412C05Rik	-1.39723	0.306694	1.00693	1.00693	0.306694
4833415N18Rik	-0.451283	0.536869	0.737254	0.737254	0.536869
4833417C18Rik	0.0795795	-0.449426	0.143015	0.143015	-0.449426
4833418N02Rik	0.936455	0.402962	-0.0574938	0.402962	-0.0574938
4833419F23Rik	1.40374	0.181815	0.652702	0.652702	0.181815
4833420G17Rik	-0.653963	0.0783639	-0.295974	0.0783639	-0.295974
4833422C13Rik	0.441154	0.0259218	-0.873085	0.0259218	-0.873085
4833422M21Rik	-0.154676	0.0073534	0.178109	0.178109	0.0073534
4833427F10Rik	1.14196	0.241206	0.285071	0.285071	0.241206
4833427G06Rik	-0.184925	#N/A	#N/A	#N/A	#N/A
4833428L15Rik	0	0	0	0	0
4833438C02Rik	-0.888611	0.133945	-0.677982	0.133945	-0.677982
4833439F03Rik	#N/A	0.00979145	0.588296	0.588296	0.00979145
4833439L19Rik	-1.31797	-0.0230206	-0.14116	-0.0230206	-0.14116
4921504A21Rik	-0.644927	-0.189909	0.522528	0.522528	-0.189909
4921504E06Rik	1.015	-0.0251257	0.00768349	0.00768349	-0.0251257
4921507G05Rik	-0.368004	0.0717215	-0.0300726	0.0717215	-0.0300726
4921507P07Rik	-0.49929	0.297591	0.0209822	0.297591	0.0209822
4921508D12Rik	0	-0.0859484	0.0994568	0.0994568	-0.0859484
4921509C19Rik	0.0500071	-0.0148625	0.512763	0.512763	-0.0148625
4921509O07Rik	0.221308	0.0798389	0.0365807	0.0798389	0.0365807
4921511C10Rik	-1.11442	0.00755434	-0.272581	0.00755434	-0.272581
4921511C20Rik	0	-0.0299091	-0.0519853	-0.0299091	-0.0519853
4921511I17Rik	-0.0187099	0.0765865	0.431409	0.431409	0.0765865
4921513H07Rik	0	0	0	0	0
4921513I03Rik	-0.0594258	-0.0100036	-0.0497421	-0.0100036	-0.0497421
4921515E04Rik	1.03029	0.296886	0.183251	0.296886	0.183251
4921517D22Rik	0.11514	-0.0762393	-0.0778737	-0.0762393	-0.0778737
4921518K17Rik	-0.145556	-0.0381026	0.577828	0.577828	-0.0381026
4921524J17Rik	-0.123836	0.0413411	-0.0928401	0.0413411	-0.0928401
4921524L21Rik	0.0652276	-0.0907922	-0.0167061	-0.0167061	-0.0907922
4921525O09Rik	-0.623452	0.0487244	0.505098	0.505098	0.0487244
4921528I07Rik	#N/A	0.00850123	0.0787191	0.0787191	0.00850123
4921529L05Rik	0.4428	0.00745387	0	0.00745387	0
4921531C22Rik	0.808088	-0.0506085	0.469626	0.469626	-0.0506085
4921531P14Rik	0	0	0	0	0
4921533I20Rik	0	-0.125598	0.215592	0.215592	-0.125598
4921534H16Rik	0.456617	-0.0180655	0.102537	0.102537	-0.0180655
4921536K21Rik	-0.230352	-0.106201	0.0987025	0.0987025	-0.106201
4921539E11Rik	-0.0205409	0	0.0928299	0.0928299	0
4922502B01Rik	0.123785	0.508277	0.785107	0.785107	0.508277
4922502H24Rik	0	0	0	0	0
4922502N22Rik	0	-0.0395639	-0.00954173	-0.00954173	-0.0395639
4930401C15Rik	0	0.0603933	-0.207106	0.0603933	-0.207106
4930401G09Rik	0.668709	0.0787328	0.444699	0.444699	0.0787328
4930401O10Rik	0	-0.109006	0	0	-0.109006
4930401O12Rik	0	0	0	0	0
4930402F06Rik	0	0.00340075	0.268339	0.268339	0.00340075
4930402F11Rik	0.0085586	0.144334	0	0.144334	0
4930402H24Rik	0.226829	0.295605	-0.0365954	0.295605	-0.0365954
4930402K13Rik	0	0	0.067625	0.067625	0
4930403D09Rik	#N/A	0	-0.0745109	0	-0.0745109
4930404A05Rik	0	-0.0618603	0	0	-0.0618603
4930404H11Rik	-1.13496	-0.222993	0.249433	0.249433	-0.222993
4930404I05Rik	2.04855	0.350373	-0.69583	0.350373	-0.69583
4930404N11Rik	0.114154	0.179829	-0.901246	0.179829	-0.901246
4930405A10Rik	0.387418	0	0	0	0
4930405A21Rik	0.394613	0.299139	0.0659031	0.299139	0.0659031
4930405D11Rik	0.347915	0	-0.124193	0	-0.124193
4930405J17Rik	0.523592	0.0812305	0.0157687	0.0812305	0.0157687
4930405L22Rik	0	0	0.307941	0.307941	0
4930405O22Rik	0.522709	0.131629	0.0954519	0.131629	0.0954519
4930406D18Rik	0	0	-0.172096	0	-0.172096
4930407G08Rik	0	0	0	0	0
4930407I10Rik	0.399969	0.000677907	0.0777625	0.0777625	0.000677907
4930407I19Rik	-0.372858	0	0.334294	0.334294	0
4930412B13Rik	-0.130245	0	0	0	0
4930412C18Rik	-0.428416	0.370388	0.191335	0.370388	0.191335
4930412M03Rik	0.0830567	-0.0212333	0.0943982	0.0943982	-0.0212333
4930412O13Rik	0.0385907	0.718245	0.960045	0.960045	0.718245
4930413E15Rik	-0.115085	-0.0312589	0.164529	0.164529	-0.0312589
4930413F20Rik	0.0336239	0.490406	-0.124341	0.490406	-0.124341
4930413G21Rik	0.539333	0.0961269	-0.399896	0.0961269	-0.399896
4930413M19Rik	0	0	0	0	0
4930414N06Rik	0.74292	-0.129213	-0.568381	-0.129213	-0.568381
4930415L06Rik	0.072833	0	0.0433445	0.0433445	0
4930415O20Rik	-0.320881	0.111739	0.0229856	0.111739	0.0229856
4930417O13Rik	0	0.00692273	0.0946279	0.0946279	0.00692273
4930417O22Rik	0.106027	-0.206212	-0.425333	-0.206212	-0.425333
4930419G24Rik	0	0	-0.0956801	0	-0.0956801
4930422M22Rik	0.0021048	0.213117	0.327273	0.327273	0.213117
4930423M02Rik	0	0	0.29976	0.29976	0
4930425K10Rik	0	0	-0.106318	0	-0.106318
4930425L21Rik	0	0	0	0	0
4930425O10Rik	-0.579525	0.0604071	-0.216143	0.0604071	-0.216143
4930426D05Rik	0	0	0	0	0
4930426I24Rik	#N/A	0.178275	-0.134304	0.178275	-0.134304
4930426L09Rik	-0.179402	0.301131	0.171591	0.301131	0.171591
4930428D20Rik	0.523763	0.0885351	0.517054	0.517054	0.0885351
4930428E07Rik	0	0	0	0	0
4930428G15Rik	0	0	-0.150838	0	-0.150838
4930428O21Rik	0	0.0325382	0.0878023	0.0878023	0.0325382
4930429B21Rik	-0.666427	0.989386	0.723358	0.989386	0.723358
4930429C20Rik	#N/A	0.17346	0	0.17346	0
4930429D17Rik	0	-0.120006	0.307557	0.307557	-0.120006
4930429F11Rik	0	0	0	0	0
4930429F24Rik	-0.294006	0.0600751	1.44749	1.44749	0.0600751
4930429H19Rik	0.405622	0.190956	0.000201963	0.190956	0.000201963
4930430F08Rik	-0.445753	-0.217521	0.23919	0.23919	-0.217521
4930430F21Rik	0.151092	-0.207381	0.465442	0.465442	-0.207381
4930430J02Rik	0.241218	0.0131406	0	0.0131406	0
4930431F10Rik	#N/A	0.00445105	-0.00926437	0.00445105	-0.00926437
4930431F12Rik	0.296358	0.0303502	0.702205	0.702205	0.0303502
4930431P03Rik	0.443076	0.149936	0.0495053	0.149936	0.0495053
4930431P22Rik	0.113887	0.26023	0.318832	0.318832	0.26023
4930432J09Rik	0.990156	0.0670329	0.0766275	0.0766275	0.0670329
4930432K21Rik	-0.883513	0.177114	0.296017	0.296017	0.177114
4930432L08Rik	0	-0.0298723	0.166433	0.166433	-0.0298723
4930432M17Rik	0	0	0	0	0
4930432O09Rik	0.0591476	0	-0.0533275	0	-0.0533275
4930433B08Rik	0	0	0.155697	0.155697	0
4930433I11Rik	0.10009	-0.0321571	0.194024	0.194024	-0.0321571
4930433N12Rik	0.965581	0.333893	0.570405	0.570405	0.333893
4930434J06Rik	0.0900404	0	0	0	0
4930435F18Rik	0.0494914	-0.0305514	0.441792	0.441792	-0.0305514
4930438A08Rik	-0.0436191	-0.0888239	-0.135851	-0.0888239	-0.135851
4930438E09Rik	0	0.0632958	0.236878	0.236878	0.0632958
4930440C22Rik	0.191285	0	0	0	0
4930440I19Rik	0.679442	-0.275037	0.213242	0.213242	-0.275037
4930441H08Rik	0	0	-0.184205	0	-0.184205
4930441J16Rik	0.146251	0	0.201709	0.201709	0
4930442E04Rik	#N/A	-0.248264	0	0	-0.248264
4930442J19Rik	-0.0926463	0	0	0	0
4930442L01Rik	-0.445099	0.0249295	0.0546818	0.0546818	0.0249295
4930443O20Rik	0.826778	-0.0611135	0.108357	0.108357	-0.0611135
4930444F02Rik	0	-0.0115516	0.16449	0.16449	-0.0115516
4930444G20Rik	-0.578935	0.274339	0.685931	0.685931	0.274339
4930444M15Rik	0.0347932	0.0704718	0.0682443	0.0704718	0.0682443
4930444P10Rik	1.55298	-0.134735	0.220305	0.220305	-0.134735
4930445N08Rik	#N/A	0.457237	0	0.457237	0
4930445N18Rik	0.987008	0.111966	0.137674	0.137674	0.111966
4930447A16Rik	0	-0.07658	-0.0995748	-0.07658	-0.0995748
4930447C04Rik	1.1591	0.512449	-0.0220021	0.512449	-0.0220021
4930447F24Rik	-1.43083	0.778553	0.214734	0.778553	0.214734
4930447J18Rik	0	0	0	0	0
4930447K03Rik	0.879925	-0.230137	0.0739984	0.0739984	-0.230137
4930447M23Rik	0.122673	0.0318327	0.233189	0.233189	0.0318327
4930447N08Rik	0.201684	0.127845	0.0187766	0.127845	0.0187766
4930448C13Rik	0.125757	-0.0573271	-0.12207	-0.0573271	-0.12207
4930448F12Rik	0.352804	0	0	0	0
4930448H16Rik	-0.187743	0	0	0	0
4930448I06Rik	0.0908263	-0.0782605	0.364953	0.364953	-0.0782605
4930448I18Rik	-0.0827806	0	-0.107357	0	-0.107357
4930448K20Rik	0.310875	0	0	0	0
4930449C09Rik	#N/A	0.0252982	0.316598	0.316598	0.0252982
4930449E01Rik	0.130232	0	0	0	0
4930449E18Rik	0	0	0	0	0
4930449I24Rik	-0.00304152	-0.161618	-0.126859	-0.126859	-0.161618
4930451E10Rik	#N/A	-0.299257	-0.084857	-0.084857	-0.299257
4930451G09Rik	-0.349761	0.265221	-0.174558	0.265221	-0.174558
4930451I11Rik	0	0	0	0	0
4930452A19Rik	-0.138291	0	0	0	0
4930452B06Rik	-0.808571	#N/A	#N/A	#N/A	#N/A
4930452G13Rik	0.440219	0.0463094	0.112046	0.112046	0.0463094
4930452N14Rik	0	0.0831793	0.132735	0.132735	0.0831793
4930453H23Rik	-0.237372	-0.023673	0	0	-0.023673
4930453L07Rik	0.379599	0	0.076176	0.076176	0
4930453N24Rik	-0.148143	-0.0665316	-0.0263505	-0.0263505	-0.0665316
4930455B14Rik	0	0	0.186957	0.186957	0
4930455C13Rik	-0.616596	0.700324	-0.655803	0.700324	-0.655803
4930455D15Rik	0.111686	-0.0617639	0.336786	0.336786	-0.0617639
4930455F16Rik	0	0.0505644	0.212881	0.212881	0.0505644
4930455G09Rik	2.86593	0.91265	0.386734	0.91265	0.386734
4930455H04Rik	-0.269102	-0.0724463	0.956696	0.956696	-0.0724463
4930455J16Rik	0.220218	-0.0245283	0.26277	0.26277	-0.0245283
4930456L15Rik	0	0	0.0890235	0.0890235	0
4930459C07Rik	0.345748	0.219141	-0.12823	0.219141	-0.12823
4930459L07Rik	0	0	0	0	0
4930461G14Rik	0	0.109481	-0.12565	0.109481	-0.12565
4930463O16Rik	0.121055	-0.0417557	0.213665	0.213665	-0.0417557
4930465K10Rik	-0.441335	-0.0714167	0.00502624	0.00502624	-0.0714167
4930465M20Rik	0	-0.0318473	0.0759707	0.0759707	-0.0318473
4930467D21Rik	0.324327	-0.0121524	-0.151681	-0.0121524	-0.151681
4930467E23Rik	-0.393029	-0.0438898	-0.0877548	-0.0438898	-0.0877548
4930467J12Rik	0.384216	0	0	0	0
4930467K11Rik	0.495941	0.115047	0.420552	0.420552	0.115047
4930469K13Rik	0.0243339	0	0.414049	0.414049	0
4930470G03Rik	0.211673	0.0963563	0.564739	0.564739	0.0963563
4930470H14Rik	0.719876	-0.0763412	0.769298	0.769298	-0.0763412
4930470O06Rik	0	-0.0681022	0	0	-0.0681022
4930470P17Rik	0	0	0	0	0
4930471C04Rik	0.679739	-0.0496271	0.13018	0.13018	-0.0496271
4930471G03Rik	0	0.00871635	0.145886	0.145886	0.00871635
4930471G24Rik	0	0	0	0	0
4930471M09Rik	-0.218555	-0.0657085	0.244668	0.244668	-0.0657085
4930473A02Rik	1.1238	0.220788	0.131879	0.220788	0.131879
4930473H19Rik	#N/A	0	0.114674	0.114674	0
4930473O22Rik	0	-0.02534	0.0810396	0.0810396	-0.02534
4930474G06Rik	0.111579	-0.0729926	-0.00685898	-0.00685898	-0.0729926
4930474H20Rik	0.0561534	0	-0.10651	0	-0.10651
4930474M22Rik	-0.133393	0.0192891	0.295923	0.295923	0.0192891
4930474N05Rik	0	0.00690837	0	0.00690837	0
4930474N09Rik	0	0	-0.37548	0	-0.37548
4930477N07Rik	0.561096	-0.0694928	0.306927	0.306927	-0.0694928
4930478L05Rik	1.64361	0.10083	-0.0544357	0.10083	-0.0544357
4930478P22Rik	0	0.0248303	0.102645	0.102645	0.0248303
4930479D17Rik	-0.508297	-0.321335	-0.78264	-0.321335	-0.78264
4930480E11Rik	0	0.0297709	0	0.0297709	0
4930480G23Rik	0	0.0449816	0.150781	0.150781	0.0449816
4930480K15Rik	0.152339	-0.0423483	-0.0829273	-0.0423483	-0.0829273
4930480K23Rik	-0.106768	-0.0438303	0.0975973	0.0975973	-0.0438303
4930480M12Rik	-0.287251	0	0	0	0
4930481A15Rik	0.060255	-0.455394	-0.786278	-0.455394	-0.786278
4930482G09Rik	-0.0968599	-0.0584865	-0.356476	-0.0584865	-0.356476
4930483J18Rik	-0.120715	0.136546	0.37147	0.37147	0.136546
4930483K19Rik	-0.285309	0.100224	-0.111662	0.100224	-0.111662
4930483O08Rik	-0.169253	0.0164535	0.624241	0.624241	0.0164535
4930484H19Rik	0.0812033	0.0820349	0.610728	0.610728	0.0820349
4930486F22Rik	0	0.0899049	0.497362	0.497362	0.0899049
4930486I03Rik	0	0	0	0	0
4930486L24Rik	3.02546	-0.189967	0.553439	0.553439	-0.189967
4930487D11Rik	-0.214123	0	0	0	0
4930487H11Rik	0.344079	0.034582	0.567565	0.567565	0.034582
4930488B22Rik	-0.174402	0.0606562	0.0697022	0.0697022	0.0606562
4930488L21Rik	-0.122119	-0.0543788	-0.0451635	-0.0451635	-0.0543788
4930500F04Rik	0	0	0.30991	0.30991	0
4930500G05Rik	0	0.160301	0.0943847	0.160301	0.0943847
4930500L23Rik	0	0.400396	0	0.400396	0
4930502A04Rik	0	-0.182901	-0.351345	-0.182901	-0.351345
4930502E09Rik	0.847724	0.250295	0.773735	0.773735	0.250295
4930503B20Rik	-0.294806	-0.0325421	0.0122826	0.0122826	-0.0325421
4930503E14Rik	0.345748	0.196544	0.385199	0.385199	0.196544
4930503E24Rik	-0.116543	-0.0357419	-0.21455	-0.0357419	-0.21455
4930503F20Rik	0	0.0534728	0	0.0534728	0
4930503H13Rik	0	0.209765	0.762196	0.762196	0.209765
4930503L19Rik	-1.45162	-0.152056	-0.00307188	-0.00307188	-0.152056
4930503O07Rik	0	0	0	0	0
4930504C09Rik	1.052	-0.037035	0.581583	0.581583	-0.037035
4930505A04Rik	-0.290388	0.239484	-0.209682	0.239484	-0.209682
4930505G20Rik	0	0	0	0	0
4930505K13Rik	0	0	-0.13901	0	-0.13901
4930505K14Rik	0	0	0	0	0
4930505M18Rik	#N/A	0.168565	-0.265372	0.168565	-0.265372
4930505N22Rik	-0.455346	0.159836	-0.0949803	0.159836	-0.0949803
4930506A18Rik	0	0	0.111739	0.111739	0
4930506C21Rik	-0.833251	0.444455	-0.11904	0.444455	-0.11904
4930507D05Rik	-1.50522	0.00643448	-0.565475	0.00643448	-0.565475
4930507D10Rik	-0.0733219	0	0	0	0
4930509E16Rik	0.350056	0.0716117	0.216486	0.216486	0.0716117
4930509G22Rik	0.214734	0.0701282	0.0993625	0.0993625	0.0701282
4930509J09Rik	-0.158916	0.067914	0.19965	0.19965	0.067914
4930509K18Rik	0	-0.0508969	0.232747	0.232747	-0.0508969
4930511A02Rik	0	0.0230282	-0.11227	0.0230282	-0.11227
4930511A08Rik	-0.000302998	-0.0761267	0.575322	0.575322	-0.0761267
4930511E03Rik	0	-0.057186	0.00570179	0.00570179	-0.057186
4930511M06Rik	1.10437	0.00519875	0.583981	0.583981	0.00519875
4930512B01Rik	1.12574	0.0249863	-0.329428	0.0249863	-0.329428
4930512J16Rik	0.717166	0.101973	-0.0681248	0.101973	-0.0681248
4930512M02Rik	1.22364	0.131313	0.67606	0.67606	0.131313
4930513D17Rik	0	0	0.390183	0.390183	0
4930513L16Rik	#N/A	0.00883106	-0.30257	0.00883106	-0.30257
4930513N10Rik	-1.11963	0.219153	0.0752999	0.219153	0.0752999
4930513O06Rik	0	0	0	0	0
4930515B02Rik	0	0.150742	0.303319	0.303319	0.150742
4930515G01Rik	-0.603801	0.524365	-0.153329	0.524365	-0.153329
4930515G16Rik	0	0	0.219079	0.219079	0
4930515L03Rik	-0.147514	0	0	0	0
4930515L19Rik	0	0	0	0	0
4930517E11Rik	-0.0300314	0	0.170246	0.170246	0
4930517G24Rik	#N/A	0.0357084	0.0744917	0.0744917	0.0357084
4930517M08Rik	0.0036598	0.0984735	0.0234541	0.0984735	0.0234541
4930518J21Rik	0.521061	0.0838601	-0.1335	0.0838601	-0.1335
4930518P08Rik	0	-0.0751035	-0.0862914	-0.0751035	-0.0862914
4930519D14Rik	-0.0815466	0	0.367997	0.367997	0
4930519F16Rik	0	0.0505505	-0.126143	0.0505505	-0.126143
4930519F24Rik	0	0	0	0	0
4930519G04Rik	1.69992	-0.00974216	0.250137	0.250137	-0.00974216
4930519H02Rik	0	0.104927	-0.230528	0.104927	-0.230528
4930519K11Rik	0	-0.093408	0.343817	0.343817	-0.093408
4930519L02Rik	-0.161181	-0.141257	-0.188384	-0.141257	-0.188384
4930520O04Rik	-0.605734	0.164452	-0.123021	0.164452	-0.123021
4930520P13Rik	0	0	0	0	0
4930521E06Rik	0	0	0	0	0
4930521O11Rik	0.115566	0.0822938	0.0945334	0.0945334	0.0822938
4930521O17Rik	0	0	0	0	0
4930522H14Rik	0	0	0.207168	0.207168	0
4930522O17Rik	0.475407	0	0	0	0
4930522P08Rik	-0.451204	-0.125625	-0.730079	-0.125625	-0.730079
4930523C07Rik	1.08325	0.413811	0.857328	0.857328	0.413811
4930523O13Rik	0.232059	0	0.0905418	0.0905418	0
4930524B15Rik	0.107782	0.0152121	-0.043023	0.0152121	-0.043023
4930524B17Rik	0.0273098	-0.044836	0.299127	0.299127	-0.044836
4930524C18Rik	0	-0.0503291	0.394514	0.394514	-0.0503291
4930524O05Rik	0	0	-0.457203	0	-0.457203
4930524O08Rik	0	0	0	0	0
4930525C09Rik	0	0	0	0	0
4930525D18Rik	1.15488	-0.0871846	-0.14206	-0.0871846	-0.14206
4930525G20Rik	0.0346524	0.390051	0.309479	0.390051	0.309479
4930526F13Rik	#N/A	-0.0269751	0.179982	0.179982	-0.0269751
4930526H09Rik	0	-0.0463131	-0.0695624	-0.0463131	-0.0695624
4930526I15Rik	0.0995107	0.200617	-0.193608	0.200617	-0.193608
4930526L06Rik	0.546225	0.218769	1.24746	1.24746	0.218769
4930527A07Rik	#N/A	0	0	0	0
4930527F14Rik	0.39268	0.00633393	0.397573	0.397573	0.00633393
4930527G23Rik	0	0	0	0	0
4930528A17Rik	-1.04018	0.341485	-0.0750488	0.341485	-0.0750488
4930528D03Rik	0.883316	0.151209	0.643828	0.643828	0.151209
4930528G23Rik	0.202499	-0.0279544	0	0	-0.0279544
4930528H21Rik	-0.0329775	-0.0893395	0.119834	0.119834	-0.0893395
4930528P14Rik	0	0	0	0	0
4930529C04Rik	0.339822	-0.0667054	0.287319	0.287319	-0.0667054
4930529I22Rik	#N/A	0	0.142505	0.142505	0
4930529K09Rik	0	0	0	0	0
4930529L06Rik	0	0	0	0	0
4930529N20Rik	0	0	0	0	0
4930532I03Rik	-0.0889251	0.0538898	0.0775985	0.0775985	0.0538898
4930532M18Rik	0	0	0.19774	0.19774	0
4930533B01Rik	-0.549257	-0.0899704	-0.00382966	-0.00382966	-0.0899704
4930533K18Rik	#N/A	0.269524	0.0949792	0.269524	0.0949792
4930533N22Rik	0.875473	0.0476501	0.531429	0.531429	0.0476501
4930533P14Rik	0	0	-0.0647952	0	-0.0647952
4930534H03Rik	-0.13332	0.0055006	0	0.0055006	0
4930535L15Rik	#N/A	0.0762854	-0.351557	0.0762854	-0.351557
4930535O05Rik	#N/A	0	0.293064	0.293064	0
4930538E20Rik	#N/A	0	7.21329e-05	7.21329e-05	0
4930538L07Rik	#N/A	0	0	0	0
4930539C22Rik	0	0	0	0	0
4930539J05Rik	0.250477	0.232206	-0.622334	0.232206	-0.622334
4930539M17Rik	0.145195	0	0	0	0
4930539N22Rik	0	0	0	0	0
4930540M03Rik	0	0	0	0	0
4930542C21Rik	0.132774	-0.165481	0.486014	0.486014	-0.165481
4930542D17Rik	-0.069788	-0.0613995	0.235972	0.235972	-0.0613995
4930542M03Rik	0	0	0.113354	0.113354	0
4930543E12Rik	-0.106139	0.00187429	-0.0581275	0.00187429	-0.0581275
4930543N07Rik	0.0968286	0	0	0	0
4930544D05Rik	0	-0.0726724	0	0	-0.0726724
4930544G11Rik	0.688091	-0.0555583	-0.116734	-0.0555583	-0.116734
4930544M13Rik	0.385895	0	0.0923834	0.0923834	0
4930545E07Rik	0	0	0	0	0
4930545H06Rik	0	0.190375	0	0.190375	0
4930545L08Rik	#N/A	0.220838	-0.122322	0.220838	-0.122322
4930545L23Rik	0.428121	-0.0194804	0.0908263	0.0908263	-0.0194804
4930546C10Rik	0.127501	0.00197514	0	0.00197514	0
4930546K05Rik	0.623127	-0.0284384	-0.123109	-0.0284384	-0.123109
4930547E08Rik	-0.551017	0.144608	0.180835	0.180835	0.144608
4930547E14Rik	0.178339	0.088223	-0.208131	0.088223	-0.208131
4930547H16Rik	#N/A	-0.0521813	0	0	-0.0521813
4930548G14Rik	-0.41755	-0.0793317	0	0	-0.0793317
4930548H24Rik	0.709467	0.333309	0.0840643	0.333309	0.0840643
4930548J01Rik	0.324142	-0.116141	0	0	-0.116141
4930548K13Rik	0	0	0.815838	0.815838	0
4930549C15Rik	0.594969	-0.0753346	-0.0899674	-0.0753346	-0.0899674
4930549G23Rik	-0.939621	-0.0757572	-1.07636	-0.0757572	-1.07636
4930550C14Rik	0.95296	0.15959	0.573811	0.573811	0.15959
4930550C17Rik	0	-0.00215989	0.0599367	0.0599367	-0.00215989
4930550L24Rik	0.211436	0.000302934	0	0.000302934	0
4930552N02Rik	0	-0.0816107	0	0	-0.0816107
4930552P12Rik	-0.485493	0.0588152	0.367651	0.367651	0.0588152
4930553C11Rik	-0.193602	0.0609466	0.71418	0.71418	0.0609466
4930553E22Rik	0	0	0.32534	0.32534	0
4930553J12Rik	0	0	0	0	0
4930553P18Rik	-0.586651	-0.337013	0.224818	0.224818	-0.337013
4930554C24Rik	0	0	0	0	0
4930554G24Rik	0.00252251	0	0.196028	0.196028	0
4930554H23Rik	0.0474267	-0.0187479	0.424385	0.424385	-0.0187479
4930554I06Rik	-0.448046	-0.0433857	0.103894	0.103894	-0.0433857
4930554P06Rik	#N/A	0	0.204041	0.204041	0
4930555A03Rik	#N/A	0.338407	0.379543	0.379543	0.338407
4930555B11Rik	0	0	-0.0852457	0	-0.0852457
4930555B12Rik	0	0	0	0	0
4930555G01Rik	0.173383	0.110711	0.496841	0.496841	0.110711
4930555G07Rik	#N/A	-0.0235894	0	0	-0.0235894
4930555G21Rik	0	0	0	0	0
4930555K05Rik	0.483271	0	0	0	0
4930555K19Rik	0	0	0	0	0
4930555M17Rik	#N/A	0	0.767095	0.767095	0
4930556C24Rik	0.421134	0.0585243	0	0.0585243	0
4930556G01Rik	0.458802	0	0	0	0
4930556J02Rik	-0.258551	0	0.448246	0.448246	0
4930556L07Rik	0.139378	0.00275292	0.125916	0.125916	0.00275292
4930556M19Rik	0.35452	-0.0113219	0.207131	0.207131	-0.0113219
4930556N09Rik	0.104699	-0.0872291	0.124844	0.124844	-0.0872291
4930556N13Rik	-0.268257	0.2409	0.355152	0.355152	0.2409
4930557F10Rik	-0.307102	0.0760665	0	0.0760665	0
4930557J02Rik	0.397825	0.046505	0.518525	0.518525	0.046505
4930557K07Rik	-0.0928801	0.564544	-0.76932	0.564544	-0.76932
4930558C23Rik	0	0	0.69381	0.69381	0
4930558F17Rik	0.226213	0	0.184064	0.184064	0
4930558G05Rik	0	0	0	0	0
4930558J18Rik	-0.949491	-0.447983	0.361488	0.361488	-0.447983
4930558K02Rik	0.0769832	0.0447438	0.339194	0.339194	0.0447438
4930559C10Rik	0.365827	0	0.283175	0.283175	0
4930562C15Rik	-0.314056	0.0302796	0.057582	0.057582	0.0302796
4930562F07Rik	-0.0222893	0.461413	0.61695	0.61695	0.461413
4930563E18Rik	0.676421	0.0668125	0.215964	0.215964	0.0668125
4930563E22Rik	-0.728723	0.342737	-0.239329	0.342737	-0.239329
4930563F08Rik	-1.70105	0.0974894	0.188388	0.188388	0.0974894
4930563H07Rik	0	0	0	0	0
4930563I02Rik	#N/A	0	0	0	0
4930563J15Rik	0.309048	-0.103035	-0.0888315	-0.0888315	-0.103035
4930563M20Rik	0.394207	0.228825	-0.616043	0.228825	-0.616043
4930563M21Rik	0.0884944	0.0656964	0.1049	0.1049	0.0656964
4930564C03Rik	-0.202139	0	0.247782	0.247782	0
4930564D02Rik	0	0	0.149585	0.149585	0
4930565D16Rik	0.185778	0	0.104149	0.104149	0
4930565N06Rik	-0.0667885	0.0392928	-0.220085	0.0392928	-0.220085
4930567H12Rik	0	0	-0.0844531	0	-0.0844531
4930567H17Rik	0	0	0	0	0
4930567J20Rik	0.165661	0	0.154635	0.154635	0
4930567K12Rik	0	-0.0306605	0.255803	0.255803	-0.0306605
4930567K20Rik	0	0	-0.166231	0	-0.166231
4930568D16Rik	0.82011	0.0409906	0.265545	0.265545	0.0409906
4930568E12Rik	-0.112027	0.125982	0	0.125982	0
4930568G15Rik	-0.3503	-0.109665	0.510091	0.510091	-0.109665
4930570E03Rik	#N/A	0	0	0	0
4930570G19Rik	0.267572	0.0758064	0.164645	0.164645	0.0758064
4930571K23Rik	-0.0420943	-0.0225413	0.104256	0.104256	-0.0225413
4930571O06Rik	0.22604	-0.0997773	0.162171	0.162171	-0.0997773
4930572K03Rik	0	0	0	0	0
4930572O03Rik	0.154557	0.0679828	-0.0769391	0.0679828	-0.0769391
4930572O13Rik	0	0	0	0	0
4930573H18Rik	0.47495	0	0.36974	0.36974	0
4930573O16Rik	-1.0954	0.115886	-0.186188	0.115886	-0.186188
4930577N17Rik	-0.78047	0.0533616	-0.197185	0.0533616	-0.197185
4930578E11Rik	0.395699	-0.187063	0.527691	0.527691	-0.187063
4930578G10Rik	0.38553	-0.100534	-0.152449	-0.100534	-0.152449
4930578I06Rik	-0.140694	-0.044967	0	0	-0.044967
4930578L24Rik	-0.43783	-0.103082	-0.272796	-0.103082	-0.272796
4930578M01Rik	-0.127512	-0.477036	0.288335	0.288335	-0.477036
4930578N18Rik	0.393065	0	0.203326	0.203326	0
4930579C12Rik	#N/A	0.0122254	0.186564	0.186564	0.0122254
4930579D09Rik	0	0	0	0	0
4930579F01Rik	0.503705	0.0016005	0.10667	0.10667	0.0016005
4930579G18Rik	0.798216	0.131102	-0.0404746	0.131102	-0.0404746
4930579G24Rik	-0.182211	-0.490187	0.432607	0.432607	-0.490187
4930579H20Rik	-0.0402298	-0.373148	0.0805349	0.0805349	-0.373148
4930579J19Rik	0.567993	0	-0.239185	0	-0.239185
4930579K19Rik	0.0434705	0.446044	-0.670077	0.446044	-0.670077
4930579P08Rik	-0.0736377	0.0433445	0.374889	0.374889	0.0433445
4930581F22Rik	-0.23226	0.216759	-1.12882	0.216759	-1.12882
4930583I09Rik	0	0.056639	-0.186149	0.056639	-0.186149
4930583K01Rik	0.615708	0.152858	-0.124295	0.152858	-0.124295
4930583P06Rik	0	0	0.00695144	0.00695144	0
4930584F24Rik	0	0	0.216846	0.216846	0
4930586N03Rik	-0.184157	0.355682	-0.144249	0.355682	-0.144249
4930587E11Rik	0	0	0	0	0
4930588J15Rik	#N/A	-0.157879	-0.133681	-0.133681	-0.157879
4930589L23Rik	1.34665	0.0741218	0.128267	0.128267	0.0741218
4930590A17Rik	0.655828	0.262397	0	0.262397	0
4930590J08Rik	0.431099	0.114274	0.245045	0.245045	0.114274
4930590L20Rik	0.144477	0	0	0	0
4930591A17Rik	0	0.0665921	0.278913	0.278913	0.0665921
4930591E09Rik	0	0	0	0	0
4930592A05Rik	0.117708	-0.0886091	-0.0605131	-0.0605131	-0.0886091
4930592C13Rik	0	0.405481	0.00751128	0.405481	0.00751128
4930592I03Rik	0	0.148947	0.184687	0.184687	0.148947
4930593A02Rik	-0.190614	0.10908	0.359397	0.359397	0.10908
4930593C16Rik	0	0	0.0199581	0.0199581	0
4930594C11Rik	-0.198773	0.314708	0.200165	0.314708	0.200165
4930594M22Rik	0.0576929	-0.217071	-0.288554	-0.217071	-0.288554
4930594O21Rik	0.401412	0.0440163	-0.0894699	0.0440163	-0.0894699
4930595D18Rik	0.887315	0.0536535	0.227174	0.227174	0.0536535
4930595M18Rik	0	0.0199011	0	0.0199011	0
4930596D02Rik	0	-0.034113	0.200429	0.200429	-0.034113
4930596I21Rik	-0.411637	0.232931	0.0688496	0.232931	0.0688496
4930597A21Rik	0.432286	-0.231791	0.156707	0.156707	-0.231791
4930597G03Rik	0	0.046505	0	0.046505	0
4930598F16Rik	0	0	0	0	0
4930598N05Rik	#N/A	0	0	0	0
4930599N23Rik	0.322643	0.555463	-0.199623	0.555463	-0.199623
4931400O07Rik	0.11214	0	0.140648	0.140648	0
4931402G19Rik	-0.107248	0.0863762	0.359015	0.359015	0.0863762
4931403E22Rik	0.145195	0.317223	-0.321867	0.317223	-0.321867
4931403G20Rik	0.160843	0.013498	-0.0887855	0.013498	-0.0887855
4931406B18Rik	0.565246	0.100682	0.536451	0.536451	0.100682
4931406C07Rik	0.750203	0.0849351	-0.10319	0.0849351	-0.10319
4931406H21Rik	0.0589122	-0.0960208	0.166947	0.166947	-0.0960208
4931406P16Rik	-0.140635	#N/A	#N/A	#N/A	#N/A
4931408C20Rik	0.0895388	0	-0.00721997	0	-0.00721997
4931408D14Rik	-0.565934	0.0878973	-0.505148	0.0878973	-0.505148
4931413K12Rik	#N/A	-0.118993	-1.3369	-0.118993	-1.3369
4931414P19Rik	0.070142	0.081735	0.354463	0.354463	0.081735
4931415C17Rik	#N/A	0.0404015	0.0723254	0.0723254	0.0404015
4931417E11Rik	0	0	0.187236	0.187236	0
4931419H13Rik	0	0.0447578	-0.103201	0.0447578	-0.103201
4931420L22Rik	-0.174564	-0.138318	0.0912733	0.0912733	-0.138318
4931422A03Rik	-0.0370868	0.362655	-0.0442944	0.362655	-0.0442944
4931428F04Rik	-0.431065	0.30402	-0.290614	0.30402	-0.290614
4931428L18Rik	0.160301	0.123375	-0.127821	0.123375	-0.127821
4931429L15Rik	0.200165	-0.167784	0.286444	0.286444	-0.167784
4931429P17Rik	0.27984	0	0.261085	0.261085	0
4931430N09Rik	0.0807122	0	0.211897	0.211897	0
4931431B13Rik	0	-0.172815	0	0	-0.172815
4931431C16Rik	-0.286447	0.144007	-0.0657643	0.144007	-0.0657643
4931439C15Rik	#N/A	0.0331023	0.508013	0.508013	0.0331023
4931440J10Rik	-0.152904	-0.0380774	0.0178079	0.0178079	-0.0380774
4931440P22Rik	-0.519675	-0.227842	0.0878294	0.0878294	-0.227842
4932411N23Rik	0.433622	0.0257376	-0.00330901	0.0257376	-0.00330901
4932412D23Rik	0	-0.0396084	0.210601	0.210601	-0.0396084
4932413F04Rik	0	0.0186199	0.124196	0.124196	0.0186199
4932414J04Rik	0.105611	-0.0695306	0.119117	0.119117	-0.0695306
4932414N04Rik	0.15514	0.132629	0.0790606	0.132629	0.0790606
4932415M13Rik	-0.534082	-0.0502081	0.0990797	0.0990797	-0.0502081
4932429P05Rik	0	0.0166817	1.44269e-05	0.0166817	1.44269e-05
4932435O22Rik	-0.651938	0.119197	-0.562035	0.119197	-0.562035
4932438A13Rik	0.0377898	-0.251295	0.124752	0.124752	-0.251295
4932438H23Rik	0.945465	0.402013	-0.39457	0.402013	-0.39457
4932441J04Rik	-0.107808	0.283922	-1.00165	0.283922	-1.00165
4932702P03Rik	0.214013	-0.475433	0.278972	0.278972	-0.475433
4933400A11Rik	0	0	0.0950872	0.0950872	0
4933400B14Rik	0	-0.0363602	0.205443	0.205443	-0.0363602
4933400C23Rik	-0.0494554	-0.0221911	0.678802	0.678802	-0.0221911
4933400F21Rik	0.150495	0.0659583	0.189439	0.189439	0.0659583
4933400L20Rik	0.239789	0.00344393	0	0.00344393	0
4933401B06Rik	0.228369	0.041243	0.0866343	0.0866343	0.041243
4933401D09Rik	-0.0342046	0.125016	0.340118	0.340118	0.125016
4933401H06Rik	0.567117	-0.0661102	0.126761	0.126761	-0.0661102
4933402C06Rik	0	0	0.449588	0.449588	0
4933402D24Rik	0	0.0131406	-0.0227978	0.0131406	-0.0227978
4933402E13Rik	0.0464911	0	0	0	0
4933402J07Rik	0	0.0930192	0	0.0930192	0
4933402J10Rik	0	-0.0764613	0.176438	0.176438	-0.0764613
4933402J15Rik	0	0	-0.0110485	0	-0.0110485
4933402N03Rik	0	-0.0402758	0.362431	0.362431	-0.0402758
4933402N22Rik	0.0108801	0.020143	-0.278256	0.020143	-0.278256
4933403O08Rik	0.231088	0.558483	0.136703	0.558483	0.136703
4933404G15Rik	-0.0648209	-0.029971	-0.0389383	-0.029971	-0.0389383
4933404K08Rik	-0.625229	0.584751	0.533214	0.584751	0.533214
4933404K13Rik	0.147411	0	0.756067	0.756067	0
4933404O12Rik	1.30577	-0.00980171	0.228012	0.228012	-0.00980171
4933405D12Rik	0.885098	-0.0828341	0.0735186	0.0735186	-0.0828341
4933405E24Rik	0	0	0.20578	0.20578	0
4933405L10Rik	-0.069022	0.00749693	-0.809759	0.00749693	-0.809759
4933405O20Rik	-0.111714	0	0	0	0
4933406C10Rik	-0.481288	-0.162289	-0.500191	-0.162289	-0.500191
4933406D12Rik	0	0	0	0	0
4933406F09Rik	0.747319	-0.113787	0.249142	0.249142	-0.113787
4933406G16Rik	0	0.00404829	0.0291489	0.0291489	0.00404829
4933406I18Rik	-0.190935	0.145221	0.184826	0.184826	0.145221
4933406J09Rik	0.157238	0.0369745	-0.211172	0.0369745	-0.211172
4933406J10Rik	-0.448956	-0.0858335	-0.0747874	-0.0747874	-0.0858335
4933406K04Rik	0	-0.0594949	0.0611817	0.0611817	-0.0594949
4933407E24Rik	0	0.0365948	-0.00914241	0.0365948	-0.00914241
4933407G14Rik	0.1254	-0.0372126	0.25596	0.25596	-0.0372126
4933407I05Rik	-0.10028	0.0618038	-0.123423	0.0618038	-0.123423
4933407K13Rik	-0.818106	0.547736	-0.557259	0.547736	-0.557259
4933407L21Rik	0.370823	0.0895388	-0.160082	0.0895388	-0.160082
4933408J17Rik	0.106094	-0.02226	0.174304	0.174304	-0.02226
4933408N05Rik	0.101153	0.399095	0.225608	0.399095	0.225608
4933409F18Rik	0.281514	0.0402893	0.250222	0.250222	0.0402893
4933409G03Rik	0.272083	-0.0355866	0	0	-0.0355866
4933409K07Rik	0.130443	-0.0278294	-0.0766317	-0.0278294	-0.0766317
4933411E08Rik	0.194995	-0.154817	0.182527	0.182527	-0.154817
4933411G06Rik	0	0	0.11242	0.11242	0
4933411K16Rik	0	0.135206	0.190514	0.190514	0.135206
4933412E12Rik	-0.191941	0.455344	-0.0961534	0.455344	-0.0961534
4933412E24Rik	0	0	0.0686295	0.0686295	0
4933412O06Rik	-0.286837	0.0866615	0.0894304	0.0894304	0.0866615
4933413J09Rik	-0.265582	0.182807	-0.28257	0.182807	-0.28257
4933413L06Rik	0.576329	-0.183135	0.141498	0.141498	-0.183135
4933414I15Rik	#N/A	0.0057449	0.329158	0.329158	0.0057449
4933416E03Rik	0.164593	0.00314165	0.0621908	0.0621908	0.00314165
4933416E14Rik	0	-0.024788	0.348402	0.348402	-0.024788
4933416I08Rik	0	0	0	0	0
4933416M06Rik	0	0.0800709	-0.156563	0.0800709	-0.156563
4933416M07Rik	1.68475	0.292935	1.02791	1.02791	0.292935
4933416O17Rik	0	0	-0.0500811	0	-0.0500811
4933417A18Rik	-0.341035	0.00263772	0.127554	0.127554	0.00263772
4933417D19Rik	-0.344256	-0.0740704	-0.341126	-0.0740704	-0.341126
4933417E11Rik	-0.703671	0.240839	0.462293	0.462293	0.240839
4933417G07Rik	0.0623013	-0.123414	0.0682305	0.0682305	-0.123414
4933417O13Rik	-0.488052	0.404456	0.112687	0.404456	0.112687
4933421I07Rik	-0.163625	0	0	0	0
4933421O10Rik	0.530011	0.102295	-0.00743023	0.102295	-0.00743023
4933422A05Rik	0	0.233581	0.210464	0.233581	0.210464
4933424G05Rik	-0.33854	-0.0368736	0.258266	0.258266	-0.0368736
4933424G06Rik	0.17195	-0.020099	0.150248	0.150248	-0.020099
4933424L21Rik	0.329812	-0.116877	0	0	-0.116877
4933424M12Rik	#N/A	-0.0788547	0	0	-0.0788547
4933425B07Rik	0.0748342	0.0997665	-0.16066	0.0997665	-0.16066
4933427D06Rik	0.0887251	-0.0797494	-0.0881765	-0.0797494	-0.0881765
4933427D14Rik	-0.809302	-0.0669411	-0.327128	-0.0669411	-0.327128
4933427E11Rik	0	0.262349	0.322817	0.322817	0.262349
4933427E13Rik	0	0.0339339	-0.157047	0.0339339	-0.157047
4933427I04Rik	0.164567	0	0.0587737	0.0587737	0
4933427I22Rik	-0.0396707	-0.17575	0.0405698	0.0405698	-0.17575
4933428C19Rik	0	0	0	0	0
4933428G20Rik	1.0889	0.128003	-0.46817	0.128003	-0.46817
4933428M09Rik	0	0	0	0	0
4933429K18Rik	-0.460596	-0.250234	0.0698809	0.0698809	-0.250234
4933429O19Rik	0	-0.0567733	0.133498	0.133498	-0.0567733
4933430H16Rik	0	0.0697984	0.0761212	0.0761212	0.0697984
4933430I17Rik	-0.0410415	0.0779949	0.704412	0.704412	0.0779949
4933430M04Rik	-0.673076	0.00131226	0.124487	0.124487	0.00131226
4933430N04Rik	0	0	0.0199438	0.0199438	0
4933431E20Rik	-0.0856437	0.348278	0.0759433	0.348278	0.0759433
4933431G14Rik	-0.140313	-0.0655892	0.237723	0.237723	-0.0655892
4933432G23Rik	0	0	0.491135	0.491135	0
4933432I03Rik	1.94691	0.286609	0.108625	0.286609	0.108625
4933432I09Rik	0	0.377557	-0.31761	0.377557	-0.31761
4933432K03Rik	-0.102598	-0.0620229	0	0	-0.0620229
4933433F19Rik	0	0	0.204929	0.204929	0
4933433G08Rik	0	0	0.119595	0.119595	0
4933433G15Rik	0.240278	0.119569	-0.167894	0.119569	-0.167894
4933433G19Rik	0.0577622	-0.100073	0.16633	0.16633	-0.100073
4933433H22Rik	-0.232286	0.186754	0.268339	0.268339	0.186754
4933434E20Rik	-0.346342	0.00861596	-0.0333495	0.00861596	-0.0333495
4933434P08Rik	#N/A	0	-0.0943857	0	-0.0943857
4933436E23Rik	-0.15201	-0.0424746	-0.0832559	-0.0424746	-0.0832559
4933436H12Rik	0	0	0.339776	0.339776	0
4933436I01Rik	0	0	0	0	0
4933438B17Rik	0	0	0	0	0
4933438K21Rik	0.46201	0.0367495	1.14634	1.14634	0.0367495
4933439C10Rik	-0.485667	0.0993895	-0.48077	0.0993895	-0.48077
4933439K11Rik	-0.135366	-0.0820993	0.364449	0.364449	-0.0820993
4933440J02Rik	0.135272	-0.0783839	-0.200213	-0.0783839	-0.200213
4933440M02Rik	0.0439884	0.0437365	-0.0480452	0.0437365	-0.0480452
5031410I06Rik	0.258531	0.0244615	0.637369	0.637369	0.0244615
5031425E22Rik	-0.639469	0.126986	-0.0865962	0.126986	-0.0865962
5031425F14Rik	-0.351969	0.0546262	0	0.0546262	0
5031426D15Rik	0.651114	-0.226032	0.339137	0.339137	-0.226032
5031434C07Rik	-0.181899	0.0296437	0.0426724	0.0426724	0.0296437
5031434O11Rik	0.00539999	0.102846	-0.27406	0.102846	-0.27406
5031439G07Rik	2.37294	0.0806304	-0.109049	0.0806304	-0.109049
5033403F01Rik	-0.807904	0.072586	-0.337202	0.072586	-0.337202
5033403H07Rik	-0.400985	-0.0958235	1.1117	1.1117	-0.0958235
5033404E19Rik	0.156824	-0.0645071	0.154635	0.154635	-0.0645071
5033406O09Rik	1.38092	0.671266	0.420908	0.671266	0.420908
5033417F24Rik	0.060504	0.261976	0.0766959	0.261976	0.0766959
5033428I22Rik	0.634798	#N/A	#N/A	#N/A	#N/A
5033430I15Rik	#N/A	-0.0147663	0.0340466	0.0340466	-0.0147663
5330411J11Rik	-0.333734	0.0553484	0.00913215	0.0553484	0.00913215
5330413P13Rik	0	0	-0.0378478	0	-0.0378478
5330416C01Rik	-0.374354	0.0409906	0.212993	0.212993	0.0409906
5330417C22Rik	0.000634646	#N/A	#N/A	#N/A	#N/A
5330429C05Rik	#N/A	0.103303	0.33875	0.33875	0.103303
5330434G04Rik	0	0.0605732	0.104779	0.104779	0.0605732
5330439B14Rik	0.265797	0.0394613	0.468093	0.468093	0.0394613
5430401F13Rik	1.26891	0.0119965	0.528981	0.528981	0.0119965
5430402E10Rik	0.17895	-0.0318517	-0.12315	-0.0318517	-0.12315
5430402O13Rik	0.5522	0.162455	-0.784294	0.162455	-0.784294
5430403G16Rik	#N/A	0.129692	0.178007	0.178007	0.129692
5430403N17Rik	0.120524	0.119356	-0.0201327	0.119356	-0.0201327
5430405H02Rik	0.164078	-0.0666721	-0.268316	-0.0666721	-0.268316
5430416N02Rik	0.478226	-0.153941	-0.155728	-0.153941	-0.155728
5430421F17Rik	-0.528723	-0.101038	0.398438	0.398438	-0.101038
5430425K12Rik	-0.0683427	-0.119169	0.134155	0.134155	-0.119169
5430427M07Rik	0	-0.171396	0.338133	0.338133	-0.171396
5430427O19Rik	1.41586	0.0847038	0.527561	0.527561	0.0847038
5430428K19Rik	0.138343	0	0	0	0
5430431A17Rik	-0.703055	0.0563061	-0.445753	0.0563061	-0.445753
5430434I15Rik	0.170361	0	0	0	0
5430437J10Rik	2.01979	0.109106	0.845671	0.845671	0.109106
5430440P10Rik	1.02577	0.313141	0.168847	0.313141	0.168847
5530400C23Rik	0	0.0426864	0.284171	0.284171	0.0426864
5530401A14Rik	0	0	0.12006	0.12006	0
5530601H04Rik	-0.913893	0.194163	0.117881	0.194163	0.117881
5730403I07Rik	0.0940333	0.174279	0.156888	0.174279	0.156888
5730405O15Rik	0.275102	-0.249385	-0.0843231	-0.0843231	-0.249385
5730408K05Rik	0.224226	0.0761897	0.0646759	0.0761897	0.0646759
5730409E04Rik	-1.07994	0.241328	-0.0929109	0.241328	-0.0929109
5730412P04Rik	-0.0708317	0	-0.00820771	0	-0.00820771
5730416F02Rik	-0.113494	0.0517897	-0.218039	0.0517897	-0.218039
5730420D15Rik	0.365637	0.0313246	-0.420177	0.0313246	-0.420177
5730435O14Rik	0	0.293041	-0.393702	0.293041	-0.393702
5730455P16Rik	-0.565913	0.0120108	0.0456946	0.0456946	0.0120108
5730460C07Rik	0.44869	0.0278052	-0.0722507	0.0278052	-0.0722507
5730480H06Rik	1.19897	0.131629	-0.0792082	0.131629	-0.0792082
5730488B01Rik	0	0.087938	0.352781	0.352781	0.087938
5730507C01Rik	-0.807164	-0.080756	-0.0658202	-0.0658202	-0.080756
5730522E02Rik	1.02695	0.0913816	0.505637	0.505637	0.0913816
5730552O08Rik	#N/A	0.137569	0.252307	0.252307	0.137569
5730596B20Rik	0.124818	0.183925	0.0678177	0.183925	0.0678177
5830408C22Rik	0.0815033	0.816804	-0.44685	0.816804	-0.44685
5830411N06Rik	0.0592168	0.294383	-0.0274353	0.294383	-0.0274353
5830416I19Rik	0.977558	0.17988	0.211585	0.211585	0.17988
5830417I10Rik	0.0925187	-0.114373	0.0453171	0.0453171	-0.114373
5830418P13Rik	-0.446317	0.28778	0.398558	0.398558	0.28778
5830428M24Rik	0.493063	0.142492	0.0778719	0.142492	0.0778719
5830432E09Rik	2.52731	-0.032796	0.278865	0.278865	-0.032796
5830444B04Rik	1.49168	-0.372862	0.213689	0.213689	-0.372862
5830448L01Rik	#N/A	-0.0242671	0.00911781	0.00911781	-0.0242671
5830454E08Rik	-0.935054	-0.125554	-0.89938	-0.125554	-0.89938
5930403L14Rik	0.656002	0.53075	0.434092	0.53075	0.434092
5930403N24Rik	#N/A	0.276473	-0.166373	0.276473	-0.166373
5930430L01Rik	0.25004	-0.230873	0.0744917	0.0744917	-0.230873
5930438M14Rik	-0.432904	-0.161232	0.406722	0.406722	-0.161232
6030407O03Rik	0.0825119	0.211099	0.0376915	0.211099	0.0376915
6030440G07Rik	1.47343	-0.243299	0.556719	0.556719	-0.243299
6030442K20Rik	-0.829337	-0.180855	0.196645	0.196645	-0.180855
6030443J06Rik	-0.114073	-0.0945675	0.299456	0.299456	-0.0945675
6030458C11Rik	-0.889455	0.0991201	-0.3223	0.0991201	-0.3223
6030466F02Rik	0	0.000360629	0.0247877	0.0247877	0.000360629
6030468B19Rik	-0.47597	-0.0353751	-0.117136	-0.0353751	-0.117136
6030469F06Rik	0	0	0	0	0
6030471H07Rik	0	-0.0788928	0.0257092	0.0257092	-0.0788928
6030498E09Rik	0	0	0	0	0
6230400D17Rik	-1.08995	-0.010162	-0.408072	-0.010162	-0.408072
6330403K07Rik	-0.039429	0.796797	1.34588	1.34588	0.796797
6330407A03Rik	2.87917	-0.0258907	0.223855	0.223855	-0.0258907
6330409D20Rik	0.320889	-0.160668	-0.0951683	-0.0951683	-0.160668
6330410L21Rik	0.0633511	-0.0139241	0.40021	0.40021	-0.0139241
6330415B21Rik	-0.143645	-0.232962	0.488073	0.488073	-0.232962
6330415G19Rik	-0.157876	-0.127518	0.0511354	0.0511354	-0.127518
6330418K02Rik	-1.5319	0.036876	-0.428826	0.036876	-0.428826
6330420H09Rik	#N/A	0.0812033	-0.310084	0.0812033	-0.310084
6330525I24Rik	#N/A	0.0240217	0.314986	0.314986	0.0240217
6330549D23Rik	-1.63042	-0.136279	-0.120497	-0.120497	-0.136279
6430411K18Rik	0.500435	0.176297	1.08178	1.08178	0.176297
6430503K07Rik	0	0.234023	0.360769	0.360769	0.234023
6430548M08Rik	-0.718334	-0.121421	-0.329116	-0.121421	-0.329116
6430550D23Rik	0.735037	-0.116328	-0.0975559	-0.0975559	-0.116328
6430553K19Rik	0	0.0227016	0.327549	0.327549	0.0227016
6430562O15Rik	-0.220883	0.0260776	-0.217449	0.0260776	-0.217449
6430571L13Rik	0.399849	0.272179	0.897581	0.897581	0.272179
6430573P05Rik	-0.178019	0.234661	-0.0547114	0.234661	-0.0547114
6430584L05Rik	-0.0700076	0.0765044	0.208917	0.208917	0.0765044
6430590A07Rik	#N/A	-0.135811	-0.0371874	-0.0371874	-0.135811
6430628N08Rik	0.0419438	-0.0477201	0.21924	0.21924	-0.0477201
6430706D22Rik	-0.952825	-0.315618	-0.80431	-0.315618	-0.80431
6430710C18Rik	0.114447	0.052861	0.0180216	0.052861	0.0180216
6530402F18Rik	0.78499	0.768705	0.361061	0.768705	0.361061
6530403H02Rik	0.692409	-0.0710787	0.649606	0.649606	-0.0710787
6530409C15Rik	1.36548	-0.103741	0.272238	0.272238	-0.103741
6530411M01Rik	-0.310737	0.0841187	-0.00114162	0.0841187	-0.00114162
6720468P15Rik	0	0.278413	0.238493	0.278413	0.238493
6720473M11Rik	-2.62404	-0.446345	-0.596748	-0.446345	-0.596748
6720483E21Rik	-0.265544	0.430071	-0.184633	0.430071	-0.184633
6720489N17Rik	-2.02124	-0.319508	0.219612	0.219612	-0.319508
6820408C15Rik	0.2163	0.223731	0.240766	0.240766	0.223731
6820426E19Rik	0	0.00250811	0.166664	0.166664	0.00250811
6820431F20Rik	-0.253519	0.204955	-0.391121	0.204955	-0.391121
7420426K07Rik	0	0.0336943	-0.160216	0.0336943	-0.160216
7420700N18Rik	0.0667987	0.0332151	0.0627987	0.0627987	0.0332151
7420701I03Rik	0	0	0.547894	0.547894	0
7530416G11Rik	0.440219	0.175952	0.509189	0.509189	0.175952
7530428D23Rik	#N/A	0	-0.0181473	0	-0.0181473
7630403G23Rik	0	0.0515392	-0.192027	0.0515392	-0.192027
8030423F21Rik	-0.00247201	0.111339	0.199562	0.199562	0.111339
8030423J24Rik	-0.173258	0.00344393	0	0.00344393	0
8030442B05Rik	0.248073	0.0290782	0.0468961	0.0468961	0.0290782
8030443G20Rik	-0.1042	0	0	0	0
8030451O07Rik	0	0	0	0	0
8030453O22Rik	#N/A	-0.102444	0.0994972	0.0994972	-0.102444
8030455M16Rik	0.215206	0	0	0	0
8030462N17Rik	0.187831	-0.0342268	-0.324189	-0.0342268	-0.324189
8030474K03Rik	0	-0.260186	0.0283145	0.0283145	-0.260186
8430422H06Rik	0.316945	-0.0373118	0	0	-0.0373118
8430423G03Rik	0.185143	-0.136483	0.736562	0.736562	-0.136483
8430426J06Rik	-0.0590094	-0.172067	-0.579609	-0.172067	-0.579609
8430429K09Rik	-0.948915	0.00253691	-0.372847	0.00253691	-0.372847
8430430B14Rik	0.262686	0.106147	0	0.106147	0
8430431K14Rik	0.427821	-0.0825942	0.204929	0.204929	-0.0825942
8430436N08Rik	0.328894	-0.0412315	0	0	-0.0412315
8430437L04Rik	0	0	-0.0791	0	-0.0791
9030025P20Rik	-0.0378789	0.375935	0.196053	0.375935	0.196053
9030204H09Rik	0	0.0699358	-0.406558	0.0699358	-0.406558
9030404E10Rik	0.207918	-0.038759	0.172385	0.172385	-0.038759
9030612E09Rik	1.31126	-0.0378804	-0.0525298	-0.0378804	-0.0525298
9030616G12Rik	-0.471421	0.0800573	-0.436065	0.0800573	-0.436065
9030619P08Rik	0.385022	0.10208	0.333218	0.333218	0.10208
9030624G23Rik	-0.709123	-0.085062	-0.157121	-0.085062	-0.157121
9030625G05Rik	1.47302	0.00430722	0.176093	0.176093	0.00430722
9130008F23Rik	0.5822	0.0640689	-0.461351	0.0640689	-0.461351
9130015A21Rik	0.806769	0.00808525	-0.643457	0.00808525	-0.643457
9130015G15Rik	0.0226448	0.0178649	0.175595	0.175595	0.0178649
9130015L21Rik	0	0	0	0	0
9130019O22Rik	-0.599613	0.119755	0.0325946	0.119755	0.0325946
9130019P16Rik	0.0773661	0.0736969	0.0537091	0.0736969	0.0537091
9130023H24Rik	-0.871374	0.277973	-0.0790573	0.277973	-0.0790573
9130024F11Rik	-0.0886766	0.118227	0.045443	0.118227	0.045443
9130209A04Rik	0	-0.070465	0	0	-0.070465
9130221F21Rik	0.250598	0.304803	0.469177	0.469177	0.304803
9130221H12Rik	2.29141	-0.0361915	-0.140073	-0.0361915	-0.140073
9130227L01Rik	0.219958	0.0699221	-0.181989	0.0699221	-0.181989
9130230L23Rik	0.0569164	0.0359617	0.0244899	0.0359617	0.0244899
9130401M01Rik	-0.591634	-0.164726	-0.0886336	-0.0886336	-0.164726
9130409I23Rik	0.134589	-0.013458	-0.220718	-0.013458	-0.220718
9230009I02Rik	-0.301234	0.114887	-0.0997263	0.114887	-0.0997263
9230019H11Rik	0	0	0	0	0
9230020A06Rik	0	0	0.00262332	0.00262332	0
9230102K24Rik	0.172616	-0.0351061	0.17369	0.17369	-0.0351061
9230102O04Rik	0	0.741092	0.415391	0.741092	0.415391
9230105E05Rik	0.135259	0.177012	-0.0268325	0.177012	-0.0268325
9230112D13Rik	-0.101931	0	0.349195	0.349195	0
9230112J17Rik	-0.372292	0.17765	0.343658	0.343658	0.17765
9230114K14Rik	0.033793	0.703898	0.361555	0.703898	0.361555
9230116L04Rik	-0.351997	0.0419018	-0.297869	0.0419018	-0.297869
9230116N13Rik	-1.08607	0.0892676	-0.479106	0.0892676	-0.479106
9230117E06Rik	0	0	-0.491756	0	-0.491756
9330020H09Rik	-0.140406	-0.127122	-0.176172	-0.127122	-0.176172
9330102E08Rik	-0.509052	0.217963	0.146108	0.217963	0.146108
9330104G04Rik	-0.483285	0.300663	0.198947	0.300663	0.198947
9330111N05Rik	-0.0917389	-0.115451	-0.137527	-0.115451	-0.137527
9330117O12Rik	-0.0860632	0.110096	-0.0405844	0.110096	-0.0405844
9330133O14Rik	-0.146809	0.354678	0.175608	0.354678	0.175608
9330136K24Rik	1.36384	-0.0126238	0.342088	0.342088	-0.0126238
9330151L19Rik	0.11258	0.216958	-0.796982	0.216958	-0.796982
9330158H04Rik	-0.0625953	0.0693585	-0.0428996	0.0693585	-0.0428996
9330159F19Rik	-0.197608	0.518031	0.527691	0.527691	0.518031
9330159M07Rik	1.15847	0.156811	0.219872	0.219872	0.156811
9330162012Rik	-1.06017	0.222495	-0.408437	0.222495	-0.408437
9330162B11Rik	0.382424	0.0227726	-0.0382937	0.0227726	-0.0382937
9330175E14Rik	1.00799	0.0612647	0.0696747	0.0696747	0.0612647
9330175M20Rik	0.329721	0.162751	-0.492066	0.162751	-0.492066
9330178D15Rik	0	-0.0142271	0.0466168	0.0466168	-0.0142271
9330179D12Rik	0.929427	0.400713	0.75704	0.75704	0.400713
9330182L06Rik	0.393735	#N/A	#N/A	#N/A	#N/A
9330182O14Rik	0.0459182	-0.0433144	0.228591	0.228591	-0.0433144
9330188P03Rik	-0.279576	0.416732	1.05706	1.05706	0.416732
9330198I05Rik	-0.295038	0.235605	-0.0253312	0.235605	-0.0253312
9330199G10Rik	0	0.000923029	-0.0290448	0.000923029	-0.0290448
9430014N10Rik	0.0777899	-0.0417661	0.267596	0.267596	-0.0417661
9430015G10Rik	-1.11839	-0.206973	0.155594	0.155594	-0.206973
9430018G01Rik	0.254328	0.101058	0.0806577	0.101058	0.0806577
9430019J16Rik	0	0	0.122249	0.122249	0
9430021M05Rik	0.055154	-0.0223259	0	0	-0.0223259
9430037G07Rik	0.16972	0.18527	0.766375	0.766375	0.18527
9430038I01Rik	0.574043	0.00698016	-0.472295	0.00698016	-0.472295
9430041J12Rik	0.503257	0.0209679	0.00611846	0.0209679	0.00611846
9430060I03Rik	0.765552	-0.313136	0.0884266	0.0884266	-0.313136
9430065F17Rik	-0.0394527	-0.162527	-0.0686331	-0.0686331	-0.162527
9430069I07Rik	0.404576	0.144921	-0.813591	0.144921	-0.813591
9430078K24Rik	0.14125	-0.0672479	0.753442	0.753442	-0.0672479
9430083A17Rik	0.558826	0.192775	0.424632	0.424632	0.192775
9430091E24Rik	-1.49863	-0.172752	-0.660368	-0.172752	-0.660368
9530002B09Rik	0	0	0.0063483	0.0063483	0
9530003J23Rik	-0.20019	-0.0389072	-0.084083	-0.0389072	-0.084083
9530014B07Rik	0	0	0.146681	0.146681	0
9530020I12Rik	0.451309	0.211884	0.169463	0.211884	0.169463
9530026F06Rik	0.143668	-0.0518298	0.488587	0.488587	-0.0518298
9530026P05Rik	0.417736	0.241828	0.171899	0.241828	0.171899
9530027J09Rik	-0.0832467	0.465776	-0.357212	0.465776	-0.357212
9530034E10Rik	#N/A	-0.247171	0.801639	0.801639	-0.247171
9530036O11Rik	0.161539	0.0292762	-0.0696199	0.0292762	-0.0696199
9530051G07Rik	0.0939252	0.0914358	0.0683131	0.0914358	0.0683131
9530052C20Rik	0.627056	0.364841	-0.308182	0.364841	-0.308182
9530052E02Rik	0.22976	0.241279	-0.071964	0.241279	-0.071964
9530053A07Rik	0.149116	0.64309	0.336421	0.64309	0.336421
9530059O14Rik	0.221642	-0.024339	-0.0610323	-0.024339	-0.0610323
9530062K07Rik	-1.03259	0.179078	0.135298	0.179078	0.135298
9530068E07Rik	-0.843904	0.111005	0.0311976	0.111005	0.0311976
9530077C05Rik	-0.713698	-0.110944	0.244972	0.244972	-0.110944
9530080O11Rik	0.0688084	0.354238	-0.200008	0.354238	-0.200008
9530082P21Rik	0.898123	0.218384	-0.122941	0.218384	-0.122941
9530091C08Rik	0.814403	0.0620941	0.0287954	0.0620941	0.0287954
9630001P10Rik	0.222285	0.140216	0.176489	0.176489	0.140216
9630013A20Rik	1.47597	0	0	0	0
9630013D21Rik	#N/A	-0.103705	0.0155689	0.0155689	-0.103705
9630013K17Rik	0.234133	-0.174612	0.0835606	0.0835606	-0.174612
9630015K15Rik	#N/A	-0.0700954	0.145899	0.145899	-0.0700954
9630028B13Rik	0.97914	-0.0832497	0.256431	0.256431	-0.0832497
9630028H03Rik	0.0521237	0.0201857	0.0864849	0.0864849	0.0201857
9630028I04Rik	-0.174389	0.0500489	0.680315	0.680315	0.0500489
9830107B12Rik	-0.358123	-0.0113248	-0.0819741	-0.0113248	-0.0819741
9830132P13Rik	0.204416	-0.0281706	0.540007	0.540007	-0.0281706
9830166K06Rik	0.567399	0.0705405	0.125043	0.125043	0.0705405
9930012K11Rik	-0.0398353	0.695495	-0.167321	0.695495	-0.167321
9930014A18Rik	0.194566	0.108371	-0.0890003	0.108371	-0.0890003
9930021J03Rik	-0.220828	-0.0997603	-0.128793	-0.0997603	-0.128793
9930104L06Rik	0.0501882	0.0839962	-0.193305	0.0839962	-0.193305
9930111H07Rik	1.26602	0.0142839	0.866639	0.866639	0.0142839
9930111J21Rik1	2.13225	0.0955194	0.801986	0.801986	0.0955194
9930111J21Rik2	0.286455	0.0933573	0.512338	0.512338	0.0933573
a	-0.245903	0.136165	0.665484	0.665484	0.136165
A030001D20Rik	-2.07202	0.0376212	0.343919	0.343919	0.0376212
A130010J15Rik	-1.29855	-0.00188395	0.0985678	0.0985678	-0.00188395
A130030D18Rik	0	0	0	0	0
A130077B15Rik	1.17607	0.00299769	0.796008	0.796008	0.00299769
A1bg	0	-0.0218571	0.366353	0.366353	-0.0218571
A1cf	0.320311	-0.000994359	0.133682	0.133682	-0.000994359
A230001M10Rik	0.0721332	0.0273664	0.174994	0.174994	0.0273664
A230006K03Rik	#N/A	0.00204717	0.112874	0.112874	0.00204717
A230009B12Rik	0.103759	-0.091287	0.210576	0.210576	-0.091287
A230020J21Rik	0.0685332	-0.0294644	-0.363518	-0.0294644	-0.363518
A230028O05Rik	0.522799	0.235715	-0.103136	0.235715	-0.103136
A230051N06Rik	0	-0.064136	-0.168189	-0.064136	-0.168189
A230056J06Rik	0.241035	0.0488779	-0.0358957	0.0488779	-0.0358957
A230056P14Rik	-1.21609	0.0619144	-0.211932	0.0619144	-0.211932
A230057D06Rik	0	0.161746	0.0699496	0.161746	0.0699496
A230070E04Rik	0.104686	0.0544595	-0.0642114	0.0544595	-0.0642114
A230072C01Rik	0.656817	-0.101443	0.403682	0.403682	-0.101443
A230072E10Rik	-0.0430988	0.157897	0.00450858	0.157897	0.00450858
A230077H06Rik	-0.0622564	0.223064	0.0257659	0.223064	0.0257659
A230083G16Rik	0.00805655	0.0741081	-0.430075	0.0741081	-0.430075
A230103J11Rik	-0.00615466	0.0884401	-0.890206	0.0884401	-0.890206
A230103O09Rik	#N/A	0.0910972	0.231162	0.231162	0.0910972
A230107N01Rik	-0.882119	0.0561812	0.0271682	0.0561812	0.0271682
A230108P19Rik	0.117934	-0.0207326	0.252573	0.252573	-0.0207326
A26c3	0	0	0	0	0
A2m	0.195952	0.141969	0.561957	0.561957	0.141969
A2ml1	-0.0240118	-0.000890418	0.0861723	0.0861723	-0.000890418
A330008L17Rik	-0.0169674	0.00279612	0.00304088	0.00304088	0.00279612
A330009N23Rik	-0.714894	0.190741	0.171476	0.190741	0.171476
A330015K06Rik	0.0354832	0.0784186	-0.140907	0.0784186	-0.140907
A330023F24Rik	0.84363	-0.0942224	-0.157929	-0.0942224	-0.157929
A330032B11Rik	0.285272	-0.110002	0.443097	0.443097	-0.110002
A330032P22Rik	#N/A	-0.0717684	0.11055	0.11055	-0.0717684
A330033J07Rik	0	0.265809	0.338099	0.338099	0.265809
A330035P11Rik	-0.186933	0.0951008	-0.125666	0.0951008	-0.125666
A330040F15Rik	2.00566	0.130746	-0.00909886	0.130746	-0.00909886
A330041J22Rik	-0.174227	0.204003	0.230338	0.230338	0.204003
A330048O09Rik	-0.0823987	0.00544311	0	0.00544311	0
A330049N07Rik	0.225065	-0.168235	0.243182	0.243182	-0.168235
A330069E16Rik	0.16791	-0.17641	0.445398	0.445398	-0.17641
A330070K13Rik	-0.200036	0	0.927032	0.927032	0
A330074K22Rik	-0.0801687	0.283934	-0.0791122	0.283934	-0.0791122
A330076C08Rik	1.30149	-0.0423454	0.564476	0.564476	-0.0423454
A330076H08Rik	0.000490433	0.28571	0.135601	0.28571	0.135601
A330093E20Rik	0.123547	0.0281023	0.0186342	0.0281023	0.0186342
A330094K24Rik	-1.09702	0.22446	0.429482	0.429482	0.22446
A330102I10Rik	-0.910705	0.284597	-0.339376	0.284597	-0.339376
A3galt2	0.683157	0.292499	-0.0599776	0.292499	-0.0599776
A430005L14Rik	-0.52264	-0.236629	-0.209216	-0.209216	-0.236629
A430018G15Rik	#N/A	0.0385907	0.198306	0.198306	0.0385907
A430027H14Rik	#N/A	-0.16031	-0.215345	-0.16031	-0.215345
A430033K04Rik	1.02367	-0.0658202	-0.01729	-0.01729	-0.0658202
A430035B10Rik	0.181586	0.393251	-0.782412	0.393251	-0.782412
A430046D13Rik	0.500792	-0.0307474	0.294535	0.294535	-0.0307474
A430057M04Rik	-0.79989	0.0178649	0.0306327	0.0306327	0.0178649
A430078I02Rik	-0.376909	0.194352	0.338042	0.338042	0.194352
A430085M09Rik	0.804789	-0.151817	0.455397	0.455397	-0.151817
A430088P11Rik	0.322124	-0.0390865	0.293312	0.293312	-0.0390865
A430089I19Rik	-0.874574	#N/A	#N/A	#N/A	#N/A
A430090L17Rik	0.593287	0.0820758	-0.0338516	0.0820758	-0.0338516
A430093F15Rik	0.118453	0.153598	-0.0425162	0.153598	-0.0425162
A430108G06Rik	#N/A	0.0127689	-0.224314	0.0127689	-0.224314
A4galt	-1.50708	0.630536	0.274482	0.630536	0.274482
A4gnt	0.0440163	-0.0011474	0.190994	0.190994	-0.0011474
A530006G24Rik	-0.0646685	-0.0357907	0.163202	0.163202	-0.0357907
A530010L16Rik	0.159655	0.00977712	0.148036	0.148036	0.00977712
A530013C23Rik	0.39674	0.243316	-0.330654	0.243316	-0.330654
A530016L24Rik	0.0568471	0.151573	0.590655	0.590655	0.151573
A530021J07Rik	0	0.00436476	-0.0732764	0.00436476	-0.0732764
A530032D15Rik	3.16835	-0.115346	0.398722	0.398722	-0.115346
A530040E14Rik	2.68459	-0.0333495	0.303015	0.303015	-0.0333495
A530046M15Rik	-0.51026	-0.0842833	0.0892541	0.0892541	-0.0842833
A530053G22Rik	-0.108775	0	0	0	0
A530058N18Rik	0	0	-0.169435	0	-0.169435
A530064D06Rik	3.09598	0.1503	0.540444	0.540444	0.1503
A530065N20Rik	-0.15658	-0.0798012	0.156966	0.156966	-0.0798012
A530072M11Rik	-1.3579	0.405851	0.363665	0.405851	0.363665
A530088E08Rik	0.171963	0.0300535	0.226866	0.226866	0.0300535
A630001G21Rik	2.67634	0.149507	0.514945	0.514945	0.149507
A630001O12Rik	1.06915	0.173383	0.144738	0.173383	0.144738
A630010A05Rik	-0.067963	-0.0292788	0.265053	0.265053	-0.0292788
A630012P03Rik	-0.0533425	0.0689597	0.00260892	0.0689597	0.00260892
A630019I02Rik	-0.740189	-0.0525238	0.0750397	0.0750397	-0.0525238
A630023A22Rik	-0.572437	0.18254	0.44058	0.44058	0.18254
A630023P12Rik	0	0.0537091	0.143354	0.143354	0.0537091
A630026N12Rik	#N/A	0.202161	0.105584	0.202161	0.105584
A630066F11Rik	-1.82814	0.0677488	0.410395	0.410395	0.0677488
A630072M18Rik	0.022034	-0.00384413	0.0289651	0.0289651	-0.00384413
A630073D07Rik	0	0	0	0	0
A630075F10Rik	0.849014	0.331017	0.466956	0.466956	0.331017
A630076J17Rik	-0.758833	0.357327	0.290554	0.357327	0.290554
A630077J23Rik	0.652711	0.148869	1.00942	1.00942	0.148869
A630089N07Rik	0.696786	0.041243	0.715498	0.715498	0.041243
A630095N17Rik	0	0.31516	0.557288	0.557288	0.31516
A730004F24Rik	-0.254327	0	-0.0479662	0	-0.0479662
A730006G06Rik	0.236352	-0.0281501	-0.0461537	-0.0281501	-0.0461537
A730008H23Rik	-3.04139	-0.163318	-0.815065	-0.163318	-0.815065
A730013G03Rik	-0.81874	0.112367	-0.112601	0.112367	-0.112601
A730017L22Rik	0.938542	0.0210248	0.512813	0.512813	0.0210248
A730018C14Rik	0	0.0289651	0.0686708	0.0686708	0.0289651
A730020E08Rik	1.43853	0.0901488	0.512409	0.512409	0.0901488
A730020M07Rik	-0.209615	-0.103365	0.0740669	0.0740669	-0.103365
A730035I17Rik	-0.0761708	0.779016	-0.382013	0.779016	-0.382013
A730036I17Rik	0.497944	-0.0106386	0.00470992	0.00470992	-0.0106386
A730043L09Rik	0.479986	0.0479152	0.0215508	0.0479152	0.0215508
A730046J19Rik	0	-0.0305853	0.194894	0.194894	-0.0305853
A730049H05Rik	#N/A	0.409983	0.0134551	0.409983	0.0134551
A730056A06Rik	-1.39842	0.334008	-0.247961	0.334008	-0.247961
A730063M14Rik	-0.218078	-0.356783	0.544713	0.544713	-0.356783
A730081D07Rik	0.27896	0.136756	-0.0199674	0.136756	-0.0199674
A730082K24Rik	0.174061	-0.0244329	0.229982	0.229982	-0.0244329
A730085K08Rik	-0.013541	0.32008	0.0785688	0.32008	0.0785688
A730090N16Rik	0.662196	0.264633	0.211835	0.264633	0.211835
A730098A19Rik	0	0	-0.12765	0	-0.12765
A830005F24Rik	#N/A	0.241242	-0.261042	0.241242	-0.261042
A830009L08Rik	-0.049451	0.0111807	0.0809032	0.0809032	0.0111807
A830010M20Rik	-0.834022	#N/A	#N/A	#N/A	#N/A
A830011K09Rik	0.066964	-0.0159547	0.0808896	0.0808896	-0.0159547
A830018L16Rik	0.371458	0.00174461	0.465567	0.465567	0.00174461
A830019L24Rik	0	0.0317198	0.271402	0.271402	0.0317198
A830019P07Rik	-0.681684	-0.0556243	-0.0246413	-0.0246413	-0.0556243
A830029E22Rik	0	0	0	0	0
A830035O19Rik	-0.261151	0.203777	0.00617592	0.203777	0.00617592
A830036E02Rik	0.0915441	0.0649656	0	0.0649656	0
A830052D11Rik	-1.211	-0.0828005	0.688726	0.688726	-0.0828005
A830082K12Rik	0.959718	0.876817	1.02111	1.02111	0.876817
A830082N09Rik	0.902483	-0.144173	0.0226306	0.0226306	-0.144173
A930001A20Rik	-0.268334	-0.00167883	0.124619	0.124619	-0.00167883
A930001C03Rik	-0.762997	0.495521	0.0327779	0.495521	0.0327779
A930002C04Rik	-0.06832	-0.0161808	0.170592	0.170592	-0.0161808
A930003A15Rik	-1.2836	0.308349	1.19404	1.19404	0.308349
A930003O13Rik	0.441154	0.0602411	-0.250677	0.0602411	-0.250677
A930004D18Rik	-0.362635	0.14526	0.521	0.521	0.14526
A930005G22Rik	#N/A	-0.0502245	0	0	-0.0502245
A930005H10Rik	-0.909569	0.0786372	-0.123896	0.0786372	-0.123896
A930006I01Rik	0	0.016753	-0.0314786	0.016753	-0.0314786
A930006K02Rik	-0.670052	0.438857	-0.250967	0.438857	-0.250967
A930007A09Rik	-0.326082	0.510091	0.358329	0.510091	0.358329
A930007I19Rik	-0.0158584	0.110884	-0.499337	0.110884	-0.499337
A930009A15Rik	-0.095304	-0.24665	0.123984	0.123984	-0.24665
A930011G23Rik	0	0.0332433	0.122394	0.122394	0.0332433
A930012L18Rik	-0.101126	0.291733	0.0399385	0.291733	0.0399385
A930013F10Rik	-0.254054	0.236805	-0.314211	0.236805	-0.314211
A930015D03Rik	-1.68384	0.0173946	-0.556048	0.0173946	-0.556048
A930016O22Rik	0.0571522	0.358272	0.262926	0.358272	0.262926
A930017K11Rik	0.0870419	0.0991066	-0.399626	0.0991066	-0.399626
A930017M01Rik	0	-0.0468167	-0.0948617	-0.0468167	-0.0948617
A930018P22Rik	-0.160695	0.502982	0.580406	0.580406	0.502982
A930019D19Rik	-0.432749	0.000807683	0.0143267	0.0143267	0.000807683
A930024E05Rik	-2.74563	0.521754	0.177535	0.521754	0.177535
A930027H12Rik	#N/A	0.0368901	0	0.0368901	0
A930031H19Rik	0	0	0	0	0
A930033H14Rik	-0.0771871	-0.0021859	0.581293	0.581293	-0.0021859
A930037H05Rik	1.42801	0.164632	-0.347076	0.164632	-0.347076
A930041C12Rik	-0.316936	0.287248	0.816526	0.816526	0.287248
AA386476	#N/A	0.0329895	-0.00880562	0.0329895	-0.00880562
AA387883	0	-0.0583498	-0.219534	-0.0583498	-0.219534
AA388235	0.300217	0.227273	-0.0692566	0.227273	-0.0692566
AA413626	-0.547655	0.478382	-0.0318797	0.478382	-0.0318797
AA414768	1.361	0.123865	0.259953	0.259953	0.123865
AA465934	0.936086	-0.641187	-0.388905	-0.388905	-0.641187
AA467197	1.43998	0.926667	1.37186	1.37186	0.926667
AA536875	0.472561	0.0927352	0.311526	0.311526	0.0927352
AA543186	-0.343947	-0.130765	0.0289793	0.0289793	-0.130765
AA543401	0.351888	-0.268297	0.101475	0.101475	-0.268297
AA545190	0	0	0.0747109	0.0747109	0
AA619741	0.116125	-0.0785302	-0.148646	-0.0785302	-0.148646
AA623943	0	0.0529584	0	0.0529584	0
AA792892	-0.103944	-0.0404272	-0.192671	-0.0404272	-0.192671
AA986860	-0.152542	0.121626	0.156164	0.156164	0.121626
Aaas	-1.43132	-0.162362	0.271533	0.271533	-0.162362
Aacs	-0.361081	-0.178793	-0.353496	-0.178793	-0.353496
Aadac	0	0	0	0	0
Aadacl2	0	0	0.136349	0.136349	0
Aadacl2fm1	0.280267	0.00427845	0.253953	0.253953	0.00427845
Aadacl2fm2	0.103759	0	0.0629782	0.0629782	0
Aadacl2fm3	0	0	0	0	0
Aadacl3	0	-0.0630067	0.327986	0.327986	-0.0630067
Aadacl4	0	0.00469554	0.296287	0.296287	0.00469554
Aadacl4fm1	0	0	0.300639	0.300639	0
Aadacl4fm2	0	0	0	0	0
AAdacl4fm3	0.239166	0.0393069	0.0952628	0.0952628	0.0393069
Aadacl4fm4	0	0.00514125	0.424213	0.424213	0.00514125
Aadacl4fm5	-0.0606365	0.0373822	0.302617	0.302617	0.0373822
Aadat	-0.729775	0.610095	0.0894575	0.610095	0.0894575
Aagab	-0.61826	0.127779	-0.585418	0.127779	-0.585418
Aak1	0.209778	0.143798	0.149142	0.149142	0.143798
Aamdc	-1.49223	-0.0160787	0.426887	0.426887	-0.0160787
Aamp	-0.920505	0.0559453	-0.0154996	0.0559453	-0.0154996
Aanat	0.0947901	-0.066515	-0.344271	-0.066515	-0.344271
Aar2	-0.752097	-0.00627202	-0.349243	-0.00627202	-0.349243
Aard	-0.169146	1.15177	0.334317	1.15177	0.334317
Aars	-0.718127	-0.189937	-0.0312619	-0.0312619	-0.189937
Aars2	-1.26216	-0.0411291	-0.231876	-0.0411291	-0.231876
Aarsd1	-0.764123	-0.177971	-0.0181883	-0.0181883	-0.177971
Aasdh	-0.471155	0.0824574	-0.158964	0.0824574	-0.158964
Aasdhppt	-0.573944	-0.174771	-0.146939	-0.146939	-0.174771
Aass	0.652087	0.0193888	-0.184367	0.0193888	-0.184367
Aatf	-1.28322	-0.0808766	-0.229178	-0.0808766	-0.229178
Aatk	-0.177443	0.422416	1.21706	1.21706	0.422416
AB010352	#N/A	-0.105369	-0.084239	-0.084239	-0.105369
AB124611	3.92179	0.0302937	1.33067	1.33067	0.0302937
Abat	0.346395	0.602105	-0.133844	0.602105	-0.133844
Abca1	3.22812	0.563715	0.493832	0.563715	0.493832
Abca12	0.00128343	0.012397	0.0266018	0.0266018	0.012397
Abca13	0.145951	-0.0296013	-0.00344494	-0.00344494	-0.0296013
Abca14	-0.132184	0.000836521	0.0359617	0.0359617	0.000836521
Abca15	0.184166	0	0.274256	0.274256	0
Abca16	0	-0.0275897	0.0947901	0.0947901	-0.0275897
Abca17	0.211286	-0.046845	0.147763	0.147763	-0.046845
Abca2	-0.39934	0.196129	-0.0977288	0.196129	-0.0977288
Abca3	1.491	0.561272	0.585203	0.585203	0.561272
Abca4	0.529091	0.499762	0.326123	0.499762	0.326123
Abca5	-0.568974	0.112633	-0.0424999	0.112633	-0.0424999
Abca6	0.596468	0.0619835	0.33714	0.33714	0.0619835
Abca7	0.928799	0.191158	-0.279394	0.191158	-0.279394
Abca8a	1.90295	0.143877	0.424438	0.424438	0.143877
Abca8b	0.618831	0.0209822	0.376168	0.376168	0.0209822
Abca9	1.1143	-0.0581665	0.295993	0.295993	-0.0581665
Abcb10	-0.209692	-0.0700606	-0.244066	-0.0700606	-0.244066
Abcb11	0.125585	-0.0801916	0.14308	0.14308	-0.0801916
Abcb1a	2.21223	0.175327	0.69332	0.69332	0.175327
Abcb1b	0.824059	-0.309032	-0.809974	-0.309032	-0.809974
Abcb4	0.52705	0.2339	0.780797	0.780797	0.2339
Abcb5	0.136598	0.000663487	0.200843	0.200843	0.000663487
Abcb6	-1.44391	-0.0884787	0.00424969	0.00424969	-0.0884787
Abcb7	-0.277391	-0.187188	0.125241	0.125241	-0.187188
Abcb8	-1.61109	-0.0318119	-0.227344	-0.0318119	-0.227344
Abcb9	-1.1709	0.458245	0.546492	0.546492	0.458245
Abcc1	1.06065	-0.240957	-0.412422	-0.240957	-0.412422
Abcc10	-1.13068	0.489718	-0.396369	0.489718	-0.396369
Abcc12	0.0348355	0.0591891	0.0749301	0.0749301	0.0591891
Abcc2	-0.0393652	0.177357	0.121413	0.177357	0.121413
Abcc3	2.32853	0.020015	0.827169	0.827169	0.020015
Abcc4	1.97398	0.0410888	0.442503	0.442503	0.0410888
Abcc5	-0.151312	0.219661	-0.185925	0.219661	-0.185925
Abcc6	-0.0715592	0.0798798	0.0439464	0.0798798	0.0439464
Abcc8	-0.295473	1.01059	0.934373	1.01059	0.934373
Abcc9	1.7881	0.310305	1.17847	1.17847	0.310305
Abcd1	-0.111475	0.247053	-0.0987125	0.247053	-0.0987125
Abcd2	0.685357	0.054654	0.288548	0.288548	0.054654
Abcd3	-0.41156	0.259471	0.0500907	0.259471	0.0500907
Abcd4	-0.796957	0.00979145	-0.145387	0.00979145	-0.145387
Abce1	-0.693087	-0.189121	-0.315978	-0.189121	-0.315978
Abcf1	0.0226732	-0.184707	-0.228882	-0.184707	-0.228882
Abcf2	-1.12244	-0.230653	-0.358164	-0.230653	-0.358164
Abcf3	-1.56403	0.0187908	-0.106854	0.0187908	-0.106854
Abcg1	2.51297	0.930313	-0.40001	0.930313	-0.40001
Abcg2	-0.202934	0.39869	0.436876	0.436876	0.39869
Abcg3	2.36262	0.00627648	0.415488	0.415488	0.00627648
Abcg4	-0.0893671	0.460501	-0.337931	0.460501	-0.337931
Abcg5	0	0.0726821	-0.152255	0.0726821	-0.152255
Abcg8	-0.0295247	0.121188	-0.128472	0.121188	-0.128472
Abhd1	-1.14279	0.0345397	-0.447729	0.0345397	-0.447729
Abhd10	-0.392207	-0.11637	-0.134184	-0.11637	-0.134184
Abhd11	-0.738031	-0.0364578	-0.288595	-0.0364578	-0.288595
Abhd11os	1.79208	-0.113917	0.879541	0.879541	-0.113917
Abhd12	0.692766	0.0848262	0.117894	0.117894	0.0848262
Abhd12b	0.106549	-0.0691037	-0.00319767	-0.00319767	-0.0691037
Abhd13	-0.343321	0.0174659	-0.260698	0.0174659	-0.260698
Abhd14a	-0.653133	0.016753	-0.839299	0.016753	-0.839299
Abhd14b	-0.398977	0.125598	-0.773723	0.125598	-0.773723
Abhd15	0.741885	0.305702	0.190134	0.305702	0.190134
Abhd16a	-0.878658	-0.0705983	0.0340466	0.0340466	-0.0705983
Abhd16b	0	0.178759	0.0306892	0.178759	0.0306892
Abhd17a	-0.769246	-0.00208476	-0.00528705	-0.00208476	-0.00528705
Abhd17b	1.2189	0.0231986	0.150638	0.150638	0.0231986
Abhd17c	1.28125	-0.142691	-0.207268	-0.142691	-0.207268
Abhd18	-1.44163	0.228628	0.186779	0.228628	0.186779
Abhd2	-0.679432	0.289598	-0.657482	0.289598	-0.657482
Abhd3	1.37306	0.763794	0.0998473	0.763794	0.0998473
Abhd4	-1.18603	0.680891	0.265197	0.680891	0.265197
Abhd5	0.00269532	0.20858	0.322424	0.322424	0.20858
Abhd6	-1.52252	0.69594	-0.0609314	0.69594	-0.0609314
Abhd8	-1.7535	-0.0777199	0.0976378	0.0976378	-0.0777199
Abi1	0.790405	0.0917472	-0.127743	0.0917472	-0.127743
Abi2	0.293912	-0.22541	-0.11379	-0.11379	-0.22541
Abi3	1.75195	0.508875	1.22851	1.22851	0.508875
Abi3bp	0.148869	-0.329852	0.0626191	0.0626191	-0.329852
Abitram	-0.99483	-0.125538	-0.384004	-0.125538	-0.384004
Abl1	-0.211832	-0.0403114	-0.139968	-0.0403114	-0.139968
Abl2	0.388686	0.00900312	-0.550404	0.00900312	-0.550404
Ablim1	-0.270934	0.293535	0.262084	0.293535	0.262084
Ablim2	-0.324661	0.427885	0.764499	0.764499	0.427885
Ablim3	-0.207806	0.369617	1.21536	1.21536	0.369617
Abo	0.248073	-0.0268737	0.0116531	0.0116531	-0.0268737
Abr	0.360645	0.153455	0.14496	0.153455	0.14496
Abra	-1.61691	0.133984	1.90308	1.90308	0.133984
Abracl	0.145351	0.000663487	0.1147	0.1147	0.000663487
Abraxas1	-1.35647	-0.0978168	-0.0330794	-0.0330794	-0.0978168
Abraxas2	-0.803725	0.0034871	-0.156164	0.0034871	-0.156164
Abt1	-0.711242	-0.124901	0.0729427	0.0729427	-0.124901
Abtb1	-0.718106	0.207256	-0.278417	0.207256	-0.278417
Abtb2	1.37785	0.313977	0.118067	0.313977	0.118067
Acaa1a	-0.460159	0.0508151	-0.195588	0.0508151	-0.195588
Acaa1b	-0.333205	0.614371	-0.40334	0.614371	-0.40334
Acaa2	-1.19394	-0.00509448	0.0503136	0.0503136	-0.00509448
Acaca	0.0754368	-0.291558	-0.0862041	-0.0862041	-0.291558
Acacb	0.552043	0.110791	-0.568754	0.110791	-0.568754
Acad10	-1.82508	0.00426407	0.516237	0.516237	0.00426407
Acad11	0.136231	0.240937	-0.0835493	0.240937	-0.0835493
Acad12	-0.94519	0.304885	0.271772	0.304885	0.271772
Acad8	-1.05175	-0.0205482	0.0268001	0.0268001	-0.0205482
Acad9	-0.57225	-0.0430081	0.191133	0.191133	-0.0430081
Acadl	-1.36178	-0.0225794	-0.0826996	-0.0225794	-0.0826996
Acadm	-0.681462	-0.20176	0.137949	0.137949	-0.20176
Acads	-2.31715	-0.00800315	0.0509126	0.0509126	-0.00800315
Acadsb	-1.14746	0.270888	-0.127751	0.270888	-0.127751
Acadvl	-0.82185	0.226361	0.0822666	0.226361	0.0822666
Acan	0.0683269	0.590961	0.874136	0.874136	0.590961
Acap1	-0.169516	0.449757	0.0502858	0.449757	0.0502858
Acap2	0.586318	0.197199	-0.0161749	0.197199	-0.0161749
Acap3	-0.497859	-0.356053	-0.155616	-0.155616	-0.356053
Acat1	-1.17687	-0.226189	0.312166	0.312166	-0.226189
Acat2	-0.163475	-0.603766	0.367181	0.367181	-0.603766
Acat3	0.740055	0.0564448	-0.58804	0.0564448	-0.58804
Acbd3	0.580184	0.165777	-0.111748	0.165777	-0.111748
Acbd4	-0.602955	0.291038	0.127475	0.291038	0.127475
Acbd5	-0.421627	0.123825	0.206631	0.206631	0.123825
Acbd6	-0.173871	-0.111653	-0.204074	-0.111653	-0.204074
Acbd7	-1.38737	0.730427	0.277711	0.730427	0.277711
Accs	-0.597319	0.34627	0.0669778	0.34627	0.0669778
Accsl	-0.59089	-0.138616	0.154	0.154	-0.138616
Acd	-0.967586	-0.0965112	-0.19361	-0.0965112	-0.19361
Ace	0.896791	0.138408	0.283495	0.283495	0.138408
Ace2	0.357901	-0.0816351	0.556091	0.556091	-0.0816351
Ace3	0.213938	0.00342953	0.224448	0.224448	0.00342953
Acer1	1.62685	0.00450858	0.574877	0.574877	0.00450858
Acer2	0.507637	0.341861	0.911109	0.911109	0.341861
Acer3	1.15877	0.232698	0.359858	0.359858	0.232698
Ache	-2.47428	1.55453	0.498353	1.55453	0.498353
Acin1	-0.390833	-0.1458	-0.217456	-0.1458	-0.217456
Ackr1	2.33482	0.876967	1.41293	1.41293	0.876967
Ackr2	0.0388856	0.0631716	0.360892	0.360892	0.0631716
Ackr3	-0.301739	0.371559	0.0836967	0.371559	0.0836967
Ackr4	-0.033825	0.503379	0.308011	0.503379	0.308011
Acly	0.736198	-0.167586	-0.0196032	-0.0196032	-0.167586
Acmsd	0.308838	0.000476011	0.0051125	0.0051125	0.000476011
Acnat1	0.577257	-0.104874	0.596649	0.596649	-0.104874
Acnat2	0.0667161	0.00554371	0.371559	0.371559	0.00554371
Aco1	-0.700352	-0.161789	-0.203259	-0.161789	-0.203259
Aco2	-1.61865	-0.0990787	0.124699	0.124699	-0.0990787
Acod1	4.98007	-0.26989	1.06224	1.06224	-0.26989
Acot1	1.01195	1.19753	0.296064	1.19753	0.296064
Acot10	-0.238165	-0.0873026	0.0114956	0.0114956	-0.0873026
Acot11	0.838581	0.415953	-0.134627	0.415953	-0.134627
Acot12	-0.512588	0.066289	-0.563348	0.066289	-0.563348
Acot13	-0.41052	-0.164603	0.249275	0.249275	-0.164603
Acot2	1.02709	0.21308	0.336546	0.336546	0.21308
Acot3	0.197475	0.121612	0.142257	0.142257	0.121612
Acot4	-0.366682	0.197652	-0.511351	0.197652	-0.511351
Acot5	0	0.125598	0.00616156	0.125598	0.00616156
Acot6	-0.344476	0.325317	-0.321414	0.325317	-0.321414
Acot7	-0.96654	-0.125052	0.132537	0.132537	-0.125052
Acot8	-0.82417	-0.046185	-0.239282	-0.046185	-0.239282
Acot9	-0.725413	-0.0339934	0.0069658	0.0069658	-0.0339934
Acox1	0.0281165	0.137031	0.0486826	0.137031	0.0486826
Acox2	0.0183208	0.110604	0.217293	0.217293	0.110604
Acox3	1.43737	0.353188	-0.101572	0.353188	-0.101572
Acoxl	0.640103	0.0628816	0.196808	0.196808	0.0628816
Acp1	-0.766382	-0.123005	0.189578	0.189578	-0.123005
Acp2	0.146551	0.122315	0.157574	0.157574	0.122315
Acp4	0.212059	-0.102662	-0.310323	-0.102662	-0.310323
Acp5	2.84513	0.0786508	1.22224	1.22224	0.0786508
Acp6	-1.13436	0.157678	-0.0426143	0.157678	-0.0426143
Acp7	0.0554317	0.0298698	-0.0893702	0.0298698	-0.0893702
Acpp	1.01913	1.12535	0.0340185	1.12535	0.0340185
Acr	0	0.0021192	0.146538	0.146538	0.0021192
Acrbp	0.59704	0.150599	-0.445413	0.150599	-0.445413
Acrv1	0.118745	0.00571616	0	0.00571616	0
Acsbg1	-1.02839	0.162068	0.582122	0.582122	0.162068
Acsbg2	0.0742999	0.0629644	0.0118391	0.0629644	0.0118391
Acsbg3	-0.14775	0.294677	-0.0291567	0.294677	-0.0291567
Acsf2	0.239422	0.543862	-0.364511	0.543862	-0.364511
Acsf3	-0.688832	0.0201715	-0.147968	0.0201715	-0.147968
Acsl1	-0.0984546	0.214461	0.329858	0.329858	0.214461
Acsl3	-0.948422	0.498026	0.138448	0.498026	0.138448
Acsl4	-0.0872888	0.0471614	-0.231883	0.0471614	-0.231883
Acsl5	-0.416885	-0.14855	0.179575	0.179575	-0.14855
Acsl6	-1.90145	0.648788	-0.317216	0.648788	-0.317216
Acsm1	0	0	0.0386469	0.0386469	0
Acsm2	0.372428	-0.00781602	0.0834925	0.0834925	-0.00781602
Acsm3	-0.333942	-0.0234765	-0.0744243	-0.0234765	-0.0744243
Acsm4	-0.0700575	-0.0231877	-0.0593792	-0.0231877	-0.0593792
Acsm5	0	0.021835	0.00631957	0.021835	0.00631957
Acss1	2.59235	0.335769	0.81469	0.81469	0.335769
Acss2	-1.63402	0.141721	0.155943	0.155943	0.141721
Acss2os	-0.844774	0.151196	0.146421	0.151196	0.146421
Acss3	0.509828	0.31838	-0.0369476	0.31838	-0.0369476
Acta1	-3.31141	-0.0313961	1.90062	1.90062	-0.0313961
Acta2	-2.63891	0.620624	0.568742	0.620624	0.568742
Actb	-0.768265	-0.0579653	-0.124601	-0.0579653	-0.124601
Actbl2	0.376568	0.00116811	0.236927	0.236927	0.00116811
Actc1	-7.76986	0.508926	1.61164	1.61164	0.508926
Acte1	0.0960729	0.0306468	0.211884	0.211884	0.0306468
Actg1	-0.256613	-0.0303658	0.00699451	0.00699451	-0.0303658
Actg2	-1.38691	0.290377	0.80168	0.80168	0.290377
Actl10	-0.165983	0.164413	-0.29382	0.164413	-0.29382
Actl11	-0.0539654	-0.0885262	0.11921	0.11921	-0.0885262
Actl6a	-0.824175	-0.235185	-0.107792	-0.107792	-0.235185
Actl6b	0.0623566	-0.0321394	0.24112	0.24112	-0.0321394
Actl7a	0.478609	0.169643	0.363003	0.363003	0.169643
Actl7b	-0.108026	0.0139839	-0.321919	0.0139839	-0.321919
Actl9	0.440251	0.0390261	-0.175939	0.0390261	-0.175939
Actn1	0.0934385	0.11929	0.0279042	0.11929	0.0279042
Actn2	-2.31863	0.254521	1.33556	1.33556	0.254521
Actn3	-2.4024	0.0874085	0.4325	0.4325	0.0874085
Actn4	-0.651763	-0.131478	-0.147285	-0.131478	-0.147285
Actr10	-0.59857	-0.0620455	0.0844997	0.0844997	-0.0620455
Actr1a	-0.735281	-0.0505502	-0.117493	-0.0505502	-0.117493
Actr1b	-1.25041	0.0166675	-0.0540657	0.0166675	-0.0540657
Actr2	0.80906	-0.052856	0.0562922	0.0562922	-0.052856
Actr3	-0.0616193	-0.00871417	0.016425	0.016425	-0.00871417
Actr3b	0.30548	0.492489	0.497219	0.497219	0.492489
Actr5	0.382225	0.138028	-0.23935	0.138028	-0.23935
Actr6	-0.6079	-0.22573	-0.0721384	-0.0721384	-0.22573
Actr8	-1.80436	-0.0993584	-0.0759427	-0.0759427	-0.0993584
Actrt1	0	0	-0.0150287	0	-0.0150287
Actrt2	0.0782409	-0.0332019	0	0	-0.0332019
Actrt3	-0.322908	0.193204	-0.0670166	0.193204	-0.0670166
Acvr1	0.196569	0.0152406	-0.202854	0.0152406	-0.202854
Acvr1b	0.794129	0.507658	-0.0162289	0.507658	-0.0162289
Acvr1c	0.317559	0.0933168	-0.107576	0.0933168	-0.107576
Acvr2a	-0.383667	0.0814078	0.0346242	0.0814078	0.0346242
Acvr2b	-0.078125	0.234857	-0.193245	0.234857	-0.193245
Acvrl1	1.64921	0.30576	0.502096	0.502096	0.30576
Acy1	-0.267411	-0.290956	0.208754	0.208754	-0.290956
Acy3	0.842488	0.687392	0.465891	0.687392	0.465891
Acyp1	0.575274	0.104525	0.252961	0.252961	0.104525
Acyp2	-0.411009	-0.161542	0.653161	0.653161	-0.161542
Ada	-0.580088	0.267152	-0.0488464	0.267152	-0.0488464
Adad1	0.0733267	0.313977	0.227199	0.313977	0.227199
Adad2	0	0.104149	0.321432	0.321432	0.104149
Adal	-0.629546	-0.0497824	-0.240074	-0.0497824	-0.240074
Adam10	0.455271	0.18039	-0.026446	0.18039	-0.026446
Adam11	-0.153856	0.380563	-0.0800528	0.380563	-0.0800528
Adam12	0.56699	0.0282862	0.494262	0.494262	0.0282862
Adam15	0.567993	0.569199	0.973148	0.973148	0.569199
[truncated: 24,317 more rows]

## Sheet: DNA oligonucleotides
Oligonucleotides employed for testing Ezh2 deletion
Ezh2 forward primer (undeleted region): 5’-CTCCAGTTACCTCCATTTGTC-3’	ThermoFisher Scientific
Ezh2 reverse primer (undeleted region): 5’-GCATCACTAACTACTCAGTTG-3’	ThermoFisher Scientific
Ezh2 forward primer (SET domain): 5’-CTTGTGGCCTGATGATGTTG-3’	ThermoFisher Scientific
Ezh2 reverse primer (SET domain): 5’- GGTGGGCATGTTGACATTTG-3’	ThermoFisher Scientific
Oligonucleotides employed for CUT&RUN qPCR
IL6 forward primer CUT&RUN (promoter region): 5'-AGACCTTCAAGCCTCCTTGC-3'	ThermoFisher Scientific
IL6 reverse primer CUT&RUN (promoter region): 5'-CTCTGCATTCTCCCCAGTGG-3'	ThermoFisher Scientific
IL6 forward primer CUT&RUN (TSS region): 5'-CCCACCCTCCAACAAAGATT-3'	ThermoFisher Scientific
IL6 reverse primer CUT&RUN (TSS region): 5'-ACAGACATCCCCAGTCTCAT-3'	ThermoFisher Scientific
IL6 forward primer CUT&RUN (intron1 region): 5'-TGAGAGAGGAGTGTGAGGCA-3'	ThermoFisher Scientific
IL6 reverse primer CUT&RUN (intron1 region): 5'-GAAAACCGGCAAGTGAGCAG-3'	ThermoFisher Scientific
Spp1 forward primer CUT&RUN (promoter region): 5'-ACAGTATGGAGCCGAGGCTA-3'	ThermoFisher Scientific
Spp1 reverse primer CUT&RUN (promoter region): 5'-TCGGCAGAACTTTCAGACCC-3'	ThermoFisher Scientific
Spp1 forward primer CUT&RUN (exon 1 region): 5'- GGCATTCTCGGAGGAAACCA-3'	ThermoFisher Scientific
Spp1 reverse primer CUT&RUN (exon 1 region): 5'- ACCAGAACAGCACGAGTCTG-3'	ThermoFisher Scientific
Oligonucleotides employed for NFkB, IL6, Spp1 qPCR and NFkB silencing
NFkB forward primer siRNA: 5'-GCTATGTGTGTGAAGGCCCA-3'	ThermoFisher Scientific
NFkB reverse primer siRNA: 5'-TGCAAATTTTGACCTGTGGGT-3'	ThermoFisher Scientific
IL6 forward primer siRNA: 5'-AGCCAGAGTCCTTCAGAGAGA-3'	ThermoFisher Scientific
IL6 reverse primer siRNA: 5'-GGAGAGCATTGGAAATTGGGG-3'	ThermoFisher Scientific
Spp1 forward primer siRNA: 5'-TGGTGGTGATCTAGTGGTGC-3'	ThermoFisher Scientific
Spp1 reverse primer siRNA: 5'-CAGTCACTTTCACCGGGAGG-3'	ThermoFisher Scientific
