# Supplementary material for: Epigenetic dysregulation in aged muscle stem cells drives mesenchymal progenitor expansion via IL-6 and Spp1 signaling
Source: Nat Aging. 2025 Oct 29;5(12):2399–416. doi: 10.1038/s43587-025-01002-0 (PMC12705444; doi:10.1038/s43587-025-01002-0)
Supplement: Supplementary file 3 — Statistical source data. [file 43587_2025_1002_MOESM3_ESM.xlsx]

## Sheet: Fig. 1c
1st & 2nd biological replicates								Table Analyzed	Ezh2			Table Analyzed	H3K27Me3
Ab	Samples	FACS Date	Peak Area
GAPDH	Ctrl	11.29.23	22519.2					Column B	iEzh2 KO			Column B	iEzh2 KO
		11.07.23	6249.85					vs.	vs.			vs.	vs.
	KO	11.29.23	17972.1					Column A	Ctrl			Column A	Ctrl
		11.07.23	22682.7
								Unpaired t test				Unpaired t test
								P value	0.0079			P value	0.0023
Ab	Samples	FACS Date	Peak Area	Relative Density	Fold Change			P value summary	**			P value summary	**
Ezh2	Ctrl	11.29.23	13983.4	62.0955	1			Significantly different (P < 0.05)?	Yes			Significantly different (P < 0.05)?	Yes
		11.07.23	8844.02	141.508	1			One- or two-tailed P value?	Two-tailed			One- or two-tailed P value?	Two-tailed
	KO	11.29.23	9113.15	50.7072	0.8166			t, df	t=3.907, df=6			t, df	t=5.064, df=6
		11.07.23	7797.15	34.3748	0.242918
								How big is the difference?				How big is the difference?
								Mean of column A	1			Mean of column A	1
Ab	Samples	FACS Date	Peak Area	Relative Density	Fold Change			Mean of column B	0.3285			Mean of column B	0.2713
H3K27me3	Ctrl	11.29.23	34688.6	154.04	1			Difference between means (B - A) ± SEM	-0.6715 ± 0.1719			Difference between means (B - A) ± SEM	-0.7288 ± 0.1439
		11.07.23	24595.3	393.534	1			95% confidence interval	-1.092 to -0.2509			95% confidence interval	-1.081 to -0.3766
	KO	11.29.23	4717.45	26.2487	0.170402			R squared (eta squared)	0.7178			R squared (eta squared)	0.8104
		11.07.23	1518.6	6.69495	0.0170124
								F test to compare variances				F test to compare variances
								F, DFn, Dfd	Infinity, 3, 3			F, DFn, Dfd	Infinity, 3, 3
3rd & 4th biological replicates								P value	<0.0001			P value	<0.0001
Ab	Samples	FACS Date	Peak Area					P value summary	****			P value summary	****
GAPDH	Ctrl	12.15.23	7323.49					Significantly different (P < 0.05)?	Yes			Significantly different (P < 0.05)?	Yes
		12.17.23	11225.4
	KO	12.15.23	2754.98					Data analyzed				Data analyzed
		12.17.23	9544.71					Sample size, column A	4			Sample size, column A	4
								Sample size, column B	4			Sample size, column B	4
Ab	Samples	FACS Date	Peak Area	Relative Density	Fold Change
H3K27me3	Ctrl	12.15.23	5507.2	75.1992	1
		12.17.23	2097.55	18.6858	1
	KO	12.15.23	442.941	16.0778	0.213803
		12.17.23	1220.6	12.7882	0.684383
Ab	Samples	FACS Date	Peak Area
GAPDH	Ctrl	12.15.23	6402.79
		12.17.23	5686.08
	KO	12.15.23	1694.11
		12.17.23	3380.55
Ab	Samples	FACS Date	Peak Area	Relative Density	Fold Change
Ezh2	Ctrl	12.15.23	14366.4	224.378	1
		12.17.23	5721.02	100.615	1
	KO	12.15.23	36.121	2.13215	0.0095025
		12.17.23	829.385	24.534	0.243842

## Sheet: Fig. 1d
Pax7 Counts 7 DPI			Table Analyzed			Pax7 Counts 7 DPI
Control	iEzh2-/-		Column A			Control
132.86	60.71		vs.			vs.
121.79	43.57		Column B			iEzh2-/-
171.429	29.286
222.857	53.571		Unpaired t test
164.286	57.143		P value			<0.0001
162.143	65		P value summary			****
92.857	82.5		Significantly different (P < 0.05)?			Yes
157.143	77.143		One- or two-tailed P value?			Two-tailed
155.714	87.857		t, df			t=7.180, df=18
127.857	60.714
			How big is the difference?
			Mean of column A			150.9
			Mean of column B			61.75
			Difference between means (A - B) ± SEM			89.14 ± 12.42
			95% confidence interval			63.06 to 115.2
			R squared (eta squared)			0.7412
			Data analyzed
			Sample size, column A			10
			Sample size, column B			10
CSA 7 DPI
	Control										iEzh2-/-
	#1a	#1b	#2a	#2b	#3a	#3b	#4a	#4b	#5a	#5b	#1a	#1b	#2a	#2b	#3a	#3b	#4a	#4b	#5a	#5b
0-200	272	247	197	228	284	256	160	270	203	291	464	379	344	441	630	494	489	618	417	324
200-400	258	153	255	183	340	203	162	184	162	141	376	278	245	219	272	289	259	282	210	149
400-600	278	213	231	232	262	199	204	231	176	150	211	226	140	131	202	238	121	206	181	161
600-800	178	197	172	193	168	163	225	210	148	128	93	126	116	93	158	150	68	130	115	132
800-1000	120	140	101	140	96	114	138	124	122	108	39	63	59	62	112	76	52	63	60	64
1000-1200	63	85	45	90	58	50	97	69	78	97	16	31	24	47	55	18	22	43	24	19
1200-1400	22	51	26	47	28	31	29	19	52	60	3	26	11	22	28	8	12	13	12	10
1400-1600	11	27	15	14	7	16	10	14	15	36	0	5	6	10	20	2	5	6	7	1
1600-1800	5	12	11	10	6	7	6	6	2	14	0	7	4	6	2	2	7	6	1	2
1800-2000	3	9	6	4	5	7	1	5	1	10	2	2	2	7	2	1	4	4	3	10
	Below threshold?	P value	Mean of Control	Mean of iEzh2 -/-	Difference	SE of difference	t ratio	df	Adjusted P Value		Table Analyzed		CSA 7 DPI
0-200	Yes	8e-06	240.8	460	-219.2	35.45	6.183	18	7e-05		Column A		Control
200-400	No	0.063993	204.1	257.9	-53.8	27.26	1.973	18	0.165789		vs.		vs.
400-600	No	0.058634	217.6	181.7	35.9	17.78	2.019	18	0.165789		Column B		iEzh2-/-
600-800	No	0.000158	178.2	118.1	60.1	12.64	4.756	18	0.001104
800-1000	Yes	1e-06	120.3	65	55.3	7.827	7.065	18	1.4e-05		Test details
1000-1200	Yes	1.6e-05	73.2	29.9	43.3	7.412	5.842	18	0.000125		Test name		Unpaired t test
1200-1400	No	0.000561	36.5	14.5	22	5.261	4.182	18	0.003358		Variance assumption		Individual variance for each row
1400-1600	No	0.005535	16.5	6.2	10.3	3.27	3.15	18	0.02737		Multiple comparisons		Set P value threshold
1600-1800	No	0.008957	7.9	3.7	4.2	1.434	2.929	18	0.035348		Alpha		0.001
1800-2000	No	0.297119	5.1	3.7	1.4	1.304	1.074	18	0.297119		Number of tests performed		10
											Number of rows omitted		0

## Sheet: Fig. 1e
Pax7 Counts 28 DPI			Table Analyzed			Pax7 Counts 28 DPI
Control	iEzh2-/-		Column A			iEzh2-/-
27.23	5.1		vs.			vs.
16.73	13.03		Column B			Control
14.49	10.89
19.95	9.73		Unpaired t test
			P value			0.0224
			P value summary			*
			Significantly different (P < 0.05)?			Yes
			One- or two-tailed P value?			Two-tailed
			t, df			t=3.055, df=6
			How big is the difference?
			Mean of column A			19.6
			Mean of column B			9.688
			Difference between means (A - B) ± SEM			-9.913 ± 3.245
			95% confidence interval			-17.85 to -1.972
			R squared (eta squared)			0.6087
			Data analyzed
			Sample size, column A			4
			Sample size, column B			4
CSA 28 DPI
	Control												iEzh2-/-
	#1a	#1b	#1c	#2a	#2b	#2c	#3a	#3b	#4a	#4b	#5a	#5b	#1a	#1b	#1c	#2a	#2b	#2c	#3a	#3b	#4a	#4b	#5a	#5b
0-200	47	125	187	122	103	112	154	78	188	84	189	134	396	405	533	212	466	470	703	464	484	589	489	303
200-400	27	75	249	93	83	100	189	71	190	91	208	121	289	308	419	214	334	390	497	369	398	531	507	303
400-600	34	61	193	93	86	99	185	74	146	61	167	97	145	192	229	122	193	243	246	217	203	273	304	207
600-800	39	100	163	77	100	103	115	76	96	68	139	100	106	128	161	75	109	121	127	138	132	174	145	120
800-1000	73	103	126	76	107	127	122	74	77	79	103	85	65	69	82	59	68	76	70	88	86	72	76	57
1000-1200	67	63	94	80	80	121	92	67	63	68	62	78	61	96	64	47	37	43	63	58	56	56	54	69
1200-1400	54	54	61	65	65	112	63	49	68	50	48	65	39	54	38	34	35	35	29	45	29	42	32	55
1400-1600	54	37	32	45	52	50	56	37	46	36	43	57	28	41	26	27	27	34	25	30	27	26	24	34
1600-1800	28	32	15	63	42	45	40	49	30	31	28	48	18	26	10	13	20	32	15	19	18	19	21	29
1800-2000	30	29	11	32	32	24	17	32	25	29	19	26	19	18	7	14	12	24	3	12	12	5	11	16
2000-2200	25	21	6	23	27	19	23	33	20	25	21	20	24	8	3	15	12	12	3	14	5	5	9	15
2200-2400	20	15	5	29	22	15	7	18	9	17	12	17	12	6	4	13	13	16	2	3	11	3	5	11
2400-2600	21	17	4	14	13	10	10	22	15	20	9	8	10	5	0	5	7	10	1	4	3	4	1	5
	Below threshold?	P value	Mean of Control	Mean of iEzh2 -/-	Difference	SE of difference	t ratio	df	Adjusted P Value		Table Analyzed		CSA 28 DPI
0-200	Yes	<0.000001	126.9	459.5	-332.6	38.86	8.56	22	<0.000001
200-400	Yes	<0.000001	124.8	379.9	-255.2	34.15	7.472	22	2e-06		Column A		Control
400-600	Yes	4.4e-05	108	214.5	-106.5	20.97	5.079	22	0.000435		vs.		vs.
600-800	No	0.02011	98	128	-30	11.97	2.506	22	0.02011		Column B		iEzh2-/-
800-1000	No	0.001967	96	72.33	23.67	6.739	3.512	22	0.007845
1000-1200	No	0.008217	77.92	58.67	19.25	6.627	2.905	22	0.0183		Test details
1200-1400	No	0.000269	62.83	38.92	23.92	5.523	4.33	22	0.001614		Test name		Unpaired t test
1400-1600	Yes	9e-06	45.42	29.08	16.33	2.844	5.743	22	9.8e-05		Variance assumption		Individual variance for each row
1600-1800	No	0.000311	37.58	20	17.58	4.117	4.271	22	0.001614		Multiple comparisons		Set P value threshold
1800-2000	Yes	6.9e-05	25.5	12.75	12.75	2.607	4.89	22	0.000618		Alpha		0.001
2000-2200	No	0.000178	21.92	10.42	11.5	2.555	4.501	22	0.001243		Number of tests performed		13
2200-2400	No	0.006137	15.5	8.25	7.25	2.392	3.031	22	0.0183		Number of rows omitted		0
2400-2600	Yes	8.8e-05	13.58	4.583	9	1.879	4.791	22	0.0007

## Sheet: Fig. 1f
Picro-Sirirus Red Staining			Table Analyzed			Picro-Sirirus Red Staining
Control	iEzh2-/-		Column A			iEzh2-/-
1.70104e+07	3.21961e+07		vs.			vs.
2.52466e+07	3.88237e+07		Column B			Control
2.19249e+07	3.0541e+07
2.3825e+07	3.4597e+07		Unpaired t test
			P value			0.0032
			P value summary			**
			Significantly different (P < 0.05)?			Yes
			One- or two-tailed P value?			Two-tailed
			t, df			t=4.733, df=6
			How big is the difference?
			Mean of column A			22001721
			Mean of column B			34039450
			Difference between means (A - B) ± SEM			12037729 ± 2543110
			95% confidence interval			5814963 to 18260495
			R squared (eta squared)			0.7888
			Data analyzed
			Sample size, column A			4
			Sample size, column B			4
