# Supplementary material for: Epigenetic dysregulation in aged muscle stem cells drives mesenchymal progenitor expansion via IL-6 and Spp1 signaling
Source: Nat Aging. 2025 Oct 29;5(12):2399–416. doi: 10.1038/s43587-025-01002-0 (PMC12705444; doi:10.1038/s43587-025-01002-0)
Supplement: Supplementary file 4 — Statistical source data. [file 43587_2025_1002_MOESM4_ESM.xlsx]

## Sheet: Fig. 2a
Pdgfra Counts 28 DPI			Table Analyzed			Pdgfra Counts 28 DPI
Control	iEzh2-/-		Column A			iEzh2-/-
2.79171e+07	5.68175e+07		vs.			vs.
3.41859e+07	8.17666e+07		Column B			Control
2.34074e+07	8.29549e+07
2.92214e+07	4.04682e+07		Unpaired t test
			P value			0.0129
			P value summary			*
			Significantly different (P < 0.05)?			Yes
			One- or two-tailed P value?			Two-tailed
			t, df			t=3.497, df=6
			How big is the difference?
			Mean of column A			28682927
			Mean of column B			65501811
			Difference between means (A - B) ± SEM			36818884 ± 10528696
			95% confidence interval			11056093 to 62581675
			R squared (eta squared)			0.6709
			F test to compare variances
			F, DFn, Dfd			21.55, 3, 3
			P value			0.0313
			P value summary			*
			Significantly different (P < 0.05)?			Yes
			Data analyzed
			Sample size, column A			4
			Sample size, column B			4

## Sheet: Fig. 2c
GFP Counts 7 DPI			Table Analyzed			GFP Counts 7 DPI
Control PDGFRa	iEzh2-/-; PDGFRa		Column A			iEzh2-/-; PDGFRa
664.777	981.781		vs.			vs.
604.858	850.202		Column B			Control PDGFRa
571.66	912.538
644.13	1122.55		Unpaired t test
690.688	719.138		P value			<0.0001
657.857	970		P value summary			****
529.643	1202.86		Significantly different (P < 0.05)?			Yes
601.786	1152.86		One- or two-tailed P value?			Two-tailed
604.286	850.476		t, df			t=6.330, df=16
			How big is the difference?
			Mean of column A			618.9
			Mean of column B			973.6
			Difference between means (A - B) ± SEM			354.7 ± 56.04
			95% confidence interval			235.9 to 473.6
			R squared (eta squared)			0.7146
			Data analyzed
			Sample size, column A			9
			Sample size, column B			9

## Sheet: Fig. 2d
GFP Counts 28 DPI			Table Analyzed			GFP Counts 28 DPI
Control PDGFRa	iEzh2-/-; PDGFRa		Column A			iEzh2-/-; PDGFRa
344.13	588.934		vs.			vs.
308.232	426.451		Column B			Control PDGFRa
433.198	551.417
369.231	485.83		Unpaired t test
378.138	642.105		P value			0.004
			P value summary			**
			Significantly different (P < 0.05)?			Yes
			One- or two-tailed P value?			Two-tailed
			t, df			t=3.993, df=8
			How big is the difference?
			Mean of column A			366.6
			Mean of column B			538.9
			Difference between means (A - B) ± SEM			172.4 ± 43.16
			95% confidence interval			72.83 to 271.9
			R squared (eta squared)			0.6659
			Data analyzed
			Sample size, column A			5
			Sample size, column B			5

## Sheet: Fig. 2e
GFP/EdU Counts			Table Analyzed			GFP/EdU Counts
Control PDGFRa	iEzh2-/-; PDGFRa		Column A			iEzh2-/-; PDGFRa
12.64	41.93		vs.			vs.
18.84	54.94		Column B			Control PDGFRa
14.64	43.11
20.45	43.83		Unpaired t test
			P value			0.0002
			P value summary			***
			Significantly different (P < 0.05)?			Yes
			One- or two-tailed P value?			Two-tailed
			t, df			t=8.321, df=6
			How big is the difference?
			Mean of column A			16.64
			Mean of column B			45.95
			Difference between means (A - B) ± SEM			29.31 ± 3.523
			95% confidence interval			20.69 to 37.93
			R squared (eta squared)			0.9203
			Data analyzed
			Sample size, column A			4
			Sample size, column B			4
