# Supplementary material for: Epigenetic dysregulation in aged muscle stem cells drives mesenchymal progenitor expansion via IL-6 and Spp1 signaling
Source: Nat Aging. 2025 Oct 29;5(12):2399–416. doi: 10.1038/s43587-025-01002-0 (PMC12705444; doi:10.1038/s43587-025-01002-0)
Supplement: Supplementary file 5 — Statistical source data. [file 43587_2025_1002_MOESM5_ESM.xlsx]

## Sheet: Fig. 3d
Tnc Counts 7 DPI			Table Analyzed			Tnc Counts 7 DPI
Control PDGFRa	iEzh2-/-; PDGFRa		Column A			iEzh2-/-; PDGFRa
1.62159e+07	3.75578e+07		vs.			vs.
5.18083e+06	6.17041e+07		Column B			Control PDGFRa
5.06916e+06	2.78271e+07
			Unpaired t test
			P value			0.0353
			P value summary			*
			Significantly different (P < 0.05)?			Yes
			One- or two-tailed P value?			Two-tailed
			t, df			t=3.127, df=4
			How big is the difference?
			Mean of column A			8821949
			Mean of column B			42363002
			Difference between means (A - B) ± SEM			33541053 ± 10727478
			95% confidence interval			3756799 to 63325307
			R squared (eta squared)			0.7096
			Data analyzed
			Sample size, column A			3
			Sample size, column B			3
