# Supplementary material for: Epigenetic dysregulation in aged muscle stem cells drives mesenchymal progenitor expansion via IL-6 and Spp1 signaling
Source: Nat Aging. 2025 Oct 29;5(12):2399–416. doi: 10.1038/s43587-025-01002-0 (PMC12705444; doi:10.1038/s43587-025-01002-0)
Supplement: Supplementary file 6 — Statistical source data. [file 43587_2025_1002_MOESM6_ESM.xlsx]

## Sheet: Fig. 4b
GFP+ EdU+ Cell Counts			Table Analyzed			GFP+ EdU+ Cell Counts
Ctrl_MuSC+Ctrl_FAP	KO_MuSC+Ctrl_FAP		Column A			KO_MuSC+Ctrl_FAP
44.44	28.57		vs.			vs.
16.67	30		Column B			Ctrl_MuSC+Ctrl_FAP
30.77	42.86
20	31.58		Unpaired t test
42.86	42.11		P value			0.0015
25	68.42		P value summary			**
22.22	33.33		Significantly different (P < 0.05)?			Yes
16.67	33.33		One- or two-tailed P value?			Two-tailed
11.11	35.71		t, df			t=3.387, df=44
25	35.29
20	26.32		How big is the difference?
23.08	34.48		Mean of column A			26.82
25	27.59		Mean of column B			38.61
13.04	31.58		Difference between means (A - B) ± SEM			11.78 ± 3.480
23.53	33.33		95% confidence interval			4.772 to 18.80
25.93	52.63		R squared (eta squared)			0.2068
20	37.5
50	25		Data analyzed
25	62.5		Sample size, column A			23
18.75	37.5		Sample size, column B			23
41.67	25
33.33	46.67
42.86	66.67
