# Supplementary material for: Epigenetic dysregulation in aged muscle stem cells drives mesenchymal progenitor expansion via IL-6 and Spp1 signaling
Source: Nat Aging. 2025 Oct 29;5(12):2399–416. doi: 10.1038/s43587-025-01002-0 (PMC12705444; doi:10.1038/s43587-025-01002-0)
Supplement: Supplementary file 7 — Statistical source data. [file 43587_2025_1002_MOESM7_ESM.xlsx]

## Sheet: Fig. 5a
Pax7 Counts 7 DPI			Table Analyzed			Pax7 Counts 7 DPI
Adult	Aged		Column A			Aged
186.154	117.692		vs.			vs.
148.462	63.333		Column B			Adult
142.821	65.769
167.692	104.615		Unpaired t test
123.846	80.769		P value			0.0002
130.385	82.692		P value summary			***
120.769	80.385		Significantly different (P < 0.05)?			Yes
			One- or two-tailed P value?			Two-tailed
			t, df			t=5.162, df=12
			How big is the difference?
			Mean of column A			145.7
			Mean of column B			85.04
			Difference between means (A - B) ± SEM			-60.70 ± 11.76
			95% confidence interval			-86.32 to -35.08
			R squared (eta squared)			0.6895
			Data analyzed
			Sample size, column A			7
			Sample size, column B			7
CSA 7 DPI
	Adult												Aged
	#1a	#1b	#2a	#2b	#3a	#3b	#4a	#4b	#5a	#6a	#6b	7a	#1a	#1b	#2a	#2b	#3a	#3b	#4a	#4b	#5a	#6a	#6b	7a
0-200	208	360	369	278	187	259	215	179	157	169	274	183	342	399	308	313	290	194	201	348	381	302	296	110
200-400	267	278	146	155	201	196	108	223	95	98	346	281	202	231	164	161	171	148	180	297	333	324	346	140
400-600	351	236	152	191	234	192	168	196	154	156	159	156	160	157	100	82	196	125	188	224	206	282	165	149
600-800	194	160	138	217	179	169	207	166	172	160	80	77	86	98	64	63	182	125	136	111	82	122	66	100
800-1000	92	79	101	140	136	110	155	120	129	134	29	30	51	61	42	46	109	89	64	40	24	43	17	64
1000-1200	45	30	51	101	77	59	98	66	86	99	17	18	30	36	33	38	39	65	26	16	9	28	33	54
1200-1400	21	17	38	56	32	35	50	31	41	40	34	31	21	19	15	18	23	26	14	4	13	16	23	28
1400-1600	10	13	13	27	19	17	17	12	30	35	38	41	12	11	10	11	9	10	7	5	5	22	38	29
1600-1800	10	2	9	14	10	9	7	15	9	12	23	23	3	3	6	5	3	8	1	3	13	16	40	17
1800-2000	5	3	5	7	6	8	5	5	2	1	15	16	2	3	7	2	1	9	2	11	9	9	22	24
	Discovery?	P value	Mean of Adult	Mean of Aged	Difference	SE of difference	t ratio	df	q value		Table Analyzed			CSA 7 DPI
0-200	No	0.105241	236.5	290.3	-53.83	31.86	1.69	22	0.426503		Column A			Adult
200-400	No	0.448937	199.5	224.8	-25.25	32.75	0.771	22	0.832658		vs.			vs.
400-600	No	0.270248	195.4	169.5	25.92	22.92	1.131	22	0.716403		Column B			Aged
600-800	Yes	0.001903	159.9	102.9	57	16.17	3.526	22	0.015124
800-1000	Yes	0.001598	104.6	54.17	50.42	14.01	3.598	22	0.014293		Test details
1000-1200	No	0.008929	62.25	33.92	28.33	9.878	2.868	22	0.060853		Test name			Unpaired t test
1200-1400	Yes	0.000112	35.5	18.33	17.17	3.659	4.691	22	0.001115		Variance assumption			Individual variance for each row
1400-1600	No	0.060777	22.67	14.08	8.583	4.343	1.976	22	0.313545		Multiple comparisons			Set P value threshold
1600-1800	No	0.570878	11.92	9.833	2.083	3.621	0.5754	22	0.832658		Number of tests performed			10
1800-2000	No	0.466224	6.5	8.417	-1.917	2.585	0.7415	22	0.832658		Number of rows omitted			0

## Sheet: Fig. 5b
Pax7 Counts 28 DPI			Table Analyzed			Pax7 Counts 28 DPI
Adult	Aged		Column A			Aged
26.7857	22.8571		vs.			vs.
27.5	12.8571		Column B			Adult
24.2857	15.3571
			Unpaired t test
			P value			0.044
			P value summary			*
			Significantly different (P < 0.05)?			Yes
			One- or two-tailed P value?			Two-tailed
			t, df			t=2.902, df=4
			How big is the difference?
			Mean of column A			26.19
			Mean of column B			17.02
			Difference between means (A - B) ± SEM			-9.167 ± 3.159
			95% confidence interval			-17.94 to -0.3967
			R squared (eta squared)			0.678
			Data analyzed
			Sample size, column A			3
			Sample size, column B			3
	CSA 28 DPI
	Adult			Aged
	#1	#2	#3	#1	#2	#3
0-200	57.5	49	52	157	143.5	132
200-400	43	30.5	45	112	118	83.5
400-600	41.5	28.5	25	85	79	71.5
600-800	44.5	44	37	64	61	52.5
800-1000	29.5	38.5	40	51.5	60.5	37
1000-1200	30.5	42	34	50	53	24.5
1200-1400	21.5	26	23	39	36	26.5
1400-1600	20.5	26	35	29	28.5	22
1600-1800	17.5	22	28	24	18.5	19.5
1800-2000	15	19.5	28	25	23	22.5
2000-2200	12	16.5	28	16.5	11.5	18.5
2200-2400	11	17.5	18	13	10.5	11
2400-2600	6.5	11.5	12	11	5.5	7
2600-2800	8	13.5	10	6	4	10
2800-3000	4	14.5	8	4	1	5.5
	Below threshold?	P value	Mean of Adult Mice	Mean of Aged Mice	Difference	SE of difference	t ratio	df	Adjusted P Value		Table Analyzed			CSA 28 DPI
0-200	Yes	0.000281	52.83	144.2	-91.33	7.641	11.95	4	0.004203		Column A			Adult Mice
200-400	No	0.004932	39.5	104.5	-65	11.57	5.619	4	0.062258		vs.			vs.
400-600	Yes	0.001812	31.67	78.5	-46.83	6.36	7.364	4	0.025066		Column B			Aged Mice
600-800	No	0.014643	41.83	59.17	-17.33	4.21	4.117	4	0.162238
800-1000	No	0.146142	36	49.67	-13.67	7.59	1.801	4	0.794005		Test details
1000-1200	No	0.508829	35.5	42.5	-7	9.661	0.7246	4	0.971413		Test name			Unpaired t test
1200-1400	No	0.060823	23.5	33.83	-10.33	3.993	2.588	4	0.498556		Variance assumption			Individual variance for each row
1400-1600	No	0.896036	27.17	26.5	0.6667	4.79	0.1392	4	0.971413		Multiple comparisons			Set P value threshold
1600-1800	No	0.626191	22.5	20.67	1.833	3.48	0.5268	4	0.971413		Number of tests performed			15
1800-2000	No	0.530412	20.83	23.5	-2.667	3.887	0.686	4	0.971413		Number of rows omitted			0
2000-2200	No	0.556304	18.83	15.5	3.333	5.199	0.6412	4	0.971413
2200-2400	No	0.168189	15.5	11.5	4	2.38	1.68	4	0.809356
2400-2600	No	0.41835	10	7.833	2.167	2.404	0.9014	4	0.961277
2600-2800	No	0.183463	10.5	6.667	3.833	2.386	1.606	4	0.809356
2800-3000	No	0.184849	8.833	3.5	5.333	3.333	1.6	4	0.809356

## Sheet: Fig. 5c
Picro-Sirirus Red Staining 28 DPI			Table Analyzed			Picro-Sirirus Red Staining 28 DPI
Adult	Aged		Column A			Aged Mice
2.73077e+07	3.56424e+07		vs.			vs.
2.36961e+07	3.4981e+07		Column B			Adult Mice
2.29219e+07	3.99192e+07
			Unpaired t test
			P value			0.004
			P value summary			**
			Significantly different (P < 0.05)?			Yes
			One- or two-tailed P value?			Two-tailed
			t, df			t=5.940, df=4
			How big is the difference?
			Mean of column A			24641907
			Mean of column B			36847503
			Difference between means (A - B) ± SEM			12205596 ± 2054694
			95% confidence interval			6500851 to 17910341
			R squared (eta squared)			0.8982
			Data analyzed
			Sample size, column A			3
			Sample size, column B			3

## Sheet: Fig. 5d
Pdgfra Counts 28 DPI			Table Analyzed			Pdgfra Counts 28 DPI
Adult	Aged		Column A			Aged Mice
6207114	9404695		vs.			vs.
8147250	9685824		Column B			Adult Mice
5655390	11829406
7931106	13030792		Unpaired t test
			P value			0.0096
			P value summary			**
			Significantly different (P < 0.05)?			Yes
			One- or two-tailed P value?			Two-tailed
			t, df			t=3.746, df=6
			How big is the difference?
			Mean of column A			6985215
			Mean of column B			10987679
			Difference between means (A - B) ± SEM			4002464 ± 1068581
			95% confidence interval			1387740 to 6617188
			R squared (eta squared)			0.7004
			Data analyzed
			Sample size, column A			4
			Sample size, column B			4
