# Supplementary material for: Epigenetic dysregulation in aged muscle stem cells drives mesenchymal progenitor expansion via IL-6 and Spp1 signaling
Source: Nat Aging. 2025 Oct 29;5(12):2399–416. doi: 10.1038/s43587-025-01002-0 (PMC12705444; doi:10.1038/s43587-025-01002-0)
Supplement: Supplementary file 8 — Statistical source data. [file 43587_2025_1002_MOESM8_ESM.xlsx]

## Sheet: Fig. 6b
GFP+ Cell Counts			Table Analyzed			GFP+ Cell Counts				GFP+ EdU+ / GFP+ Cell Counts			Table Analyzed			GFP+ EdU+ Counts				GFP+ aSMA+/GFP+ Cell Counts			Table Analyzed			GFP+ aSMA+ Counts
Adult_MuSC+Adult_FAP	Aged_MuSC+Adult_FAP		Column A			Aged SC + Adult FAP				Adult_MuSC+Adult_FAP	Aged_MuSC+Adult_FAP		Column A			Adult SC + Adult FAP				Adult_MuSC+Adult_FAP	Aged_MuSC+Adult_FAP		Column A			Aged SC + Adult FAP
			vs.			vs.							vs.			vs.							vs.			vs.
20	37		Column B			Adult SC + Adult FAP				35	51.35		Column B			Aged SC + Adult FAP				0	25		Column B			Adult SC + Adult FAP
5	44									20	50									0	23.68
67	62		Unpaired t test							31.34	58.06		Unpaired t test							14.29	18.57		Unpaired t test
17	67		P value			<0.0001				23.53	50.75		P value			<0.0001				6.25	14.08		P value			<0.0001
16	74		P value summary			****				18.75	50		P value summary			****				2.24	10		P value summary			****
45	78		Significantly different (P < 0.05)?			Yes				37.78	50		Significantly different (P < 0.05)?			Yes				0	21.05		Significantly different (P < 0.05)?			Yes
27	69		One- or two-tailed P value?			Two-tailed				33.33	42.03		One- or two-tailed P value?			Two-tailed				6.59	24.24		One- or two-tailed P value?			Two-tailed
50	36		t, df			t=4.961, df=88				46	55.56		t, df			t=5.903, df=88				6.67	15.07		t, df			t=5.784, df=32
12	61									41.67	52.46									10	20
7	33		How big is the difference?							28.57	51.52		How big is the difference?							18.75	20.45		How big is the difference?
11	69		Mean of column A			31.44				27.27	52.17		Mean of column A			39.41				9.72	10.71		Mean of column A			7.733
67	19		Mean of column B			54.2				61.19	63.16		Mean of column B			52.08				18.75	23.53		Mean of column B			18.24
23	25		Difference between means (A - B) ± SEM			22.76 ± 4.587				30.43	60		Difference between means (A - B) ± SEM			-12.66 ± 2.145				12.5	17.86		Difference between means (A - B) ± SEM			10.50 ± 1.816
13	80		95% confidence interval			13.64 to 31.87				30.77	53.75		95% confidence interval			-16.92 to -8.398				4.76	17.91		95% confidence interval			6.805 to 14.20
10	15		R squared (eta squared)			0.2185				50	46.67		R squared (eta squared)			0.2836				8.33	15.63		R squared (eta squared)			0.5111
64	23									42.19	65.22									3.09	14.08
56	58		Data analyzed							46.43	43.1		Data analyzed							9.52	18.18		Data analyzed
3	70		Sample size, column A			45				33.33	42.86		Sample size, column A			45							Sample size, column A			17
55	65		Sample size, column B			45				52.73	50.77		Sample size, column B			45							Sample size, column B			17
27	52									44.44	36.54
22	32									18.18	53.13
68	71									52.94	59.15
32	42									34.38	40.48
13	68									30.77	57.35
19	31									52.63	61.29
41	63									53.66	57.14
24	64									37.5	48.44
31	57									51.61	54.39
52	108									34.62	43.52
11	24									27.27	41.67
15	72									46.67	58.33
11	32									54.55	71.88
31	19									41.94	31.58
23	75									21.74	46.67
64	79									62.5	56.96
23	28									43.48	46.43
30	72									33.33	45.83
22	65									31.82	61.54
34	45									44.12	57.78
23	46									34.78	52.17
90	75									45.56	68
20	20									25	55
53	40									43.4	47.5
23	99									60.87	50.51
45	75									55.56	50.67

## Sheet: Fig. 6c
IL6 Concentration				Ordinary one-way ANOVA Multiple Comparison
Adult	iEzh2-/-	Aged		Number of families	1
12.98	60.07	28.58		Number of comparisons per family	2
12.78	47.1	32.8		Alpha	0.05
17.18	33.78	51.95
27.2	37.86	31.535		Dunnett's multiple comparisons test	Mean Diff.	95.00% CI of diff.	Below threshold?	Summary	Adjusted P Value	A-?
				Adult vs. iEzh2-/-	-27.17	-45.49 to -8.844	Yes	**	0.0069	B	iEzh2-/-
				Adult vs. Aged	-18.68	-37.00 to -0.3577	Yes	*	0.0461	C	Aged
				Test details	Mean 1	Mean 2	Mean Diff.	SE of diff.	n1	n2	q	DF
				Adult vs. iEzh2-/-	17.54	44.7	-27.17	7.009	4	4	3.876	9
				Adult vs. Aged	17.54	36.22	-18.68	7.009	4	4	2.665	9
Spp1 Concentration				Ordinary one-way ANOVA Multiple Comparison
Adult	iEzh2-/-	Aged		Number of families	1
20.0192	24.9769	65.9178		Number of comparisons per family	2
15.0535	58.5042	65.3316		Alpha	0.05
8.96065	25.139	82.5985
21.1782	50.9523	73.8252		Dunnett's multiple comparisons test	Mean Diff.	95.00% CI of diff.	Below threshold?	Summary	Adjusted P Value	A-?
				Adult vs. iEzh2-/-	-23.59	-44.93 to -2.255	Yes	*	0.0321	B	Ezh2 KO
				Adult vs. Aged	-55.62	-76.95 to -34.28	Yes	***	0.0001	C	Aged
				Test details	Mean 1	Mean 2	Mean Diff.	SE of diff.	n1	n2	q	DF
				Adult vs. iEzh2-/-	16.3	39.89	-23.59	8.162	4	4	2.89	9
				Adult vs. Aged	16.3	71.92	-55.62	8.162	4	4	6.814	9

## Sheet: Fig. 6e
	Adult SC + Adult FAP																						Aged SC + Adult FAP
Untreated	34.56	36.67	40.82	37.5	33.58	37.55	37.36	36	16.67	27.08	18.06	16.67	21.88	23.81	25	14.43	19.05	14.29	15.79	24.72	24.72	7.69	37.5	56.58	42.86	49.3	45.56	40.79	39.39	34.25	40	37.12	28.57	32.35	43.18	40	39.29	31.34	40.63	36.62	29.79	32.5	26.32
αIL6R	25.93	25	29.41	44	43.75	38.71	32.56	25	11.11	22.5	27.87	28.57	29.11	23.21	11.76	33.33	14.29	19.23	8.33	13.33	15.25	7.69	23.81	23.73	36.84	29.03	23.4	43.1	11.34	18.52	11	17.39	18.64	18.52	22.73	23.08	23.88	26.62	11.84	15.25	14.08	7.41	16.42
αSpp1	28.57	11.63	35.71	23	20.2	17.86	20.69	20.83	23.73	11.76	25	28.57	21.52	16.67	30.43	18.75	17.39	14.71	17.72	20	15.09	18.42	32.35	27.03	20.83	25.66	18.92	35.46	25.76	27.27	28.13	18.18	27.45	24.46	19.35	23.33	23.08	15	22.73	24.32	10.45	12	12.5
Table Analyzed	GFP+ EdU+
Mixed-effects model (REML)	Matching: Both factors
Assume sphericity?	Yes
Alpha	0.05
Fixed effects (type III)	P value	P value summary	Statistically significant (P < 0.05)?	F (DFn, DFd)
Row Factor	<0.0001	****	Yes	F (2, 42) = 24.51
Column Factor	0.0041	**	Yes	F (1, 21) = 10.36
Row Factor x Column Factor	<0.0001	****	Yes	F (2, 39) = 21.59
Random effects	SD	Variance
Subject	5.058	25.58
Subject x Row Factor	3.494	12.21
Subject x Column Factor	0.2995	0.0897
Residual	5.71	32.6
Was the matching effective?
Chi-square, df	30.28, 3
P value	<0.0001
P value summary	****
Is there significant matching (P < 0.05)?	Yes
Difference between column means
Predicted mean of Adult SC + Adult FAP	23.52
Predicted mean of Aged SC + Adult FAP	26.79
Difference between predicted means	-3.277
SE of difference	1.018
95% CI of difference	-5.395 to -1.159
Data summary
Number of columns (Column Factor)	2
Number of rows (Row Factor)	3
Number of subjects (Subject)	22
Number of missing values	3

## Sheet: Fig. 6f
	Adult SC + Adult FAP																						Aged SC + Adult FAP
Untreated	0	0	14.29	6.25	2.24	0	6.59	6.67	10	18.75	9.72	18.75	12.5	4.76	8.33	3.09	9.52	0	21.05	4.49	8.99	0	25	23.68	18.57	14.08	10	21.05	24.24	15.07	20	20.45	10.71	23.53	5	17.86	17.91	15.63	14.08	18.18	9.26	23.4	16.67
αIL6R	7.41	8.33	8.82	8	9.38	3.23	11.63	5.56	0	5	9.84	14.29	11.39	16.07	17.65	7.69	7.14	7.27	10.26	8.33	13.33	8.47	5.77	5.21	13.1	16.95	15.79	3.23	4.26	8.62	11.54	3.7	4.55	21.74	8.47	14.81	4.55	15.38	14.93	4.32	14.47	8.47	5.63	11.94
αSpp1	5.71	11.63	16.67	9	8.08	10.71	3.45	5.56	1.69	8.82	8.33	7.14	3.8	10	4.35	6.25	4.35	5.88	11.39	7.27	9.43	7.89	2.94	2.7	0	1.97	0	2.13	0	3.03	12.5	7.27	4.9	2.16	9.68	10	3.85	7.5	4.55	8.11	4.48	5.36	8	3.03
Table Analyzed	GFP+ aSMA+
Mixed-effects model (REML)	Matching: Both factors
Assume sphericity?	Yes
Alpha	0.05
Fixed effects (type III)	P value	P value summary	Statistically significant (P < 0.05)?	F (DFn, DFd)
Row Factor	<0.0001	****	Yes	F (2, 125) = 18.41
Column Factor	0.0026	**	Yes	F (1, 125) = 9.417
Row Factor x Column Factor	<0.0001	****	Yes	F (2, 125) = 19.79
Random effects	SD	Variance
Subject	0	0
Subject x Row Factor	0	0
Subject x Column Factor	0	0
Residual	4.826	23.29
Was the matching effective?
Chi-square, df
P value
P value summary
Is there significant matching (P < 0.05)?	No
Difference between column means
Predicted mean of Adult SC + Adult FAP	8.068
Predicted mean of Aged SC + Adult FAP	10.66
Difference between predicted means	-2.588
SE of difference	0.8435
95% CI of difference	-4.258 to -0.9190
Data summary
Number of columns (Column Factor)	2
Number of rows (Row Factor)	3
Number of subjects (Subject)	22
Number of missing values	1
