# Supplementary material for: Epigenetic dysregulation in aged muscle stem cells drives mesenchymal progenitor expansion via IL-6 and Spp1 signaling
Source: Nat Aging. 2025 Oct 29;5(12):2399–416. doi: 10.1038/s43587-025-01002-0 (PMC12705444; doi:10.1038/s43587-025-01002-0)
Supplement: Supplementary file 9 — Statistical source data. [file 43587_2025_1002_MOESM9_ESM.xlsx]

## Sheet: Fig. 7b
nfkb1 mRNA			Table Analyzed	nfkb1 mRNA
Adult	Aged
1	1.394		Column B	Aged
1	1.441		vs.	vs.
1	1.372		Column A	Adult
			Unpaired t test
			P value	<0.0001
			P value summary	****
			Significantly different (P < 0.05)?	Yes
			One- or two-tailed P value?	Two-tailed
			t, df	t=19.77, df=4
			How big is the difference?
			Mean of column A	1
			Mean of column B	1.402
			Difference between means (B - A) ± SEM	0.4023 ± 0.02035
			95% confidence interval	0.3458 to 0.4588
			R squared (eta squared)	0.9899
			F test to compare variances
			F, DFn, Dfd	Infinity, 2, 2
			P value	<0.0001
			P value summary	****
			Significantly different (P < 0.05)?	Yes
			Data analyzed
			Sample size, column A	3
			Sample size, column B	3

## Sheet: NFkB IP_IL6 promoter
NFKB IP: IL6 promoter region range=chr5:30012735-30012884
		Input	Average Inp	Samples ct	dCT(cT-Input)	2^-dCt	% of Input		Fold change		Table Analyzed	CUT&RUN NFkB-IL6 promoter
Young	IgG 3Days	28.3859	28.2867	28.5311	0.244383	0.844177	8.44177	9.42012	1
		28.1875	28.2867	28.2303	-0.0563717	1.03985	10.3985				Column B	Aged
	NFkB 3Days		28.2867	28.6849	0.398184	0.758813	7.58813	7.55998	0.802535		vs.	vs.
			28.2867	28.6956	0.408928	0.753183	7.53183				Column A	Adult
		Input	Average Inp	Samples ct	dCT(cT-Input)	2^-dCt	% of Input
Young	IgG 3Days	28.4099	28.3408	28.9069	0.56606	0.675459	6.75459	7.48107	1		Unpaired t test
		28.2717	28.3408	28.6258	0.284976	0.820755	8.20755				P value	0.6416
	NFkB 3Days		28.3408	30.0108	1.66993	0.314268	3.14268	2.98199	0.398604		P value summary	ns
			28.3408	30.1664	1.82557	0.28213	2.8213				Significantly different (P < 0.05)?	No
		Input	Average Inp	Samples ct	dCT(cT-Input)	2^-dCt	% of Input				One- or two-tailed P value?	Two-tailed
Young	IgG 3Days	28.4099	28.3408	28.3758	0.0349779	0.976047	9.76047	9.81577	1		t, df	t=0.5026, df=4
		28.2717	28.3408	28.3595	0.0187216	0.987107	9.87107
	NFkB 3Days		28.3408	28.5488	0.208022	0.865723	8.65723	8.24278	0.839749		How big is the difference?
			28.3408	28.694	0.353225	0.782832	7.82832				Mean of column A	0.6807
		Input	Average Inp	Samples ct	dCT(cT-Input)	2^-dCt	% of Input				Mean of column B	0.5727
Aged	IgG 3Days	28.3777	28.469	27.5553	-0.913651	1.88381	18.8381	18.7875	1		Difference between means (B - A) ± SEM	-0.1080 ± 0.2149
		28.5602	28.469	27.5631	-0.905884	1.87369	18.7369				95% confidence interval	-0.7046 to 0.4886
	NFkB 3Days		28.469	28.6656	0.196671	0.872562	8.72562	8.73309	0.464835		R squared (eta squared)	0.05941
			28.469	28.6632	0.194202	0.874056	8.74056
		Input	Average Inp	Samples ct	dCT(cT-Input)	2^-dCt	% of Input				Data analyzed
Aged	IgG 3Days	28.3777	28.469	27.5553	-0.913651	1.88381	18.8381	18.7875	1		Sample size, column A	3
		28.5602	28.469	27.5631	-0.905884	1.87369	18.7369				Sample size, column B	3
	NFkB 3Days		28.469	28.9858	0.516838	0.698902	6.98902	6.80181	0.362039
			28.469	29.0652	0.596273	0.66146	6.6146
		Input	Average Inp	Samples ct	dCT(cT-Input)	2^-dCt	% of Input
Aged	IgG 3Days	28.0048	27.9629	29.4346	1.47167	0.360565	3.60565	4.01056	1
		27.9211	27.9629	29.1423	1.17936	0.441547	4.41547
	NFkB 3Days		27.9629	29.3789	1.41592	0.37477	3.7477	3.57365	0.89106
			27.9629	29.5195	1.55656	0.33996	3.3996

## Sheet: NFkB_IL6 TSS
NFKB IP: IL6 TSS region range=chr5:30013019-30013137
		Input	Average Inp	Samples ct	dCT(cT-Input)	2^-dCt	% of Input		Fold change		Table Analyzed	CUT&RUN NFkB-IL6 TSS
Young	IgG 3Days	29.5832	29.5222	29.2623	-0.259817	1.19733	11.9733	10.3545	1
		29.4612	29.5222	29.7172	0.195011	0.873566	8.73566				Column B	Aged
	NFkB 3Days		29.5222	30.2785	0.756376	0.591981	5.91981	6.36978	0.615172		vs.	vs.
			29.5222	30.0744	0.552212	0.681974	6.81974				Column A	Adult
		Input	Average Inp	Samples ct	dCT(cT-Input)	2^-dCt	% of Input
Young	IgG 3Days	29.674	29.8377	29.7349	-0.102784	1.07384	10.7384	10.1632	1		Unpaired t test
		30.0014	29.8377	29.8984	0.0606909	0.958805	9.58805				P value	0.7954
	NFkB 3Days		29.8377	29.1903	-0.64738	1.56632	15.6632	15.7899	1.55363		P value summary	ns
			29.8377	29.1672	-0.670529	1.59166	15.9166				Significantly different (P < 0.05)?	No
		Input	Average Inp	Samples ct	dCT(cT-Input)	2^-dCt	% of Input				One- or two-tailed P value?	Two-tailed
Young	IgG 3Days	29.674	29.8377	29.6128	-0.22486	1.16866	11.6866	10.8078	1		t, df	t=0.2772, df=4
		30.0014	29.8377	29.848	0.0102816	0.992899	9.92899
	NFkB 3Days		29.8377	29.6923	-0.145379	1.10602	11.0602	10.2633	0.94962		How big is the difference?
			29.8377	29.9168	0.0791101	0.946641	9.46641				Mean of column A	1.04
		Input	Average Inp	Samples ct	dCT(cT-Input)	2^-dCt	% of Input				Mean of column B	1.153
Aged	IgG 3Days	29.8153	29.7953	30.5116	0.716325	0.608646	6.08646	6.08872	1		Difference between means (B - A) ± SEM	0.1130 ± 0.4077
		29.7752	29.7953	30.5105	0.715255	0.609098	6.09098				95% confidence interval	-1.019 to 1.245
	NFkB 3Days		29.7953	30.8384	1.04317	0.485261	4.85261	5.12978	0.842505		R squared (eta squared)	0.01884
			29.7953	30.6824	0.887116	0.540694	5.40694
		Input	Average Inp	Samples ct	dCT(cT-Input)	2^-dCt	% of Input				Data analyzed
Aged	IgG 3Days	29.8153	29.7953	30.5116	0.716325	0.608646	6.08646	6.08872	1		Sample size, column A	3
		29.7752	29.7953	30.5105	0.715255	0.609098	6.09098				Sample size, column B	3
	NFkB 3Days		29.7953	29.6129	-0.182323	1.13471	11.3471	10.6832	1.75458
			29.7953	29.7925	-0.00277233	1.00192	10.0192
		Input	Average Inp	Samples ct	dCT(cT-Input)	2^-dCt	% of Input
Aged	IgG 3Days	29.58	29.638	30.156	0.518032	0.698324	6.98324	6.71156	1
		29.696	29.638	30.2729	0.634892	0.643989	6.43989
	NFkB 3Days		29.638	30.4091	0.771118	0.585963	5.85963	5.77127	0.8599
			29.638	30.4533	0.815296	0.568292	5.68292

## Sheet: NFkB IP_IL6 intron 1
NFKB IP: IL6 intron 1 region range=chr5:30013257-30013360
		Input	Average Inp	Samples ct	dCT(cT-Input)	2^-dCt	% of Input		Fold change		Table Analyzed	CUT&RUN NFkB-IL6 set E
Young	IgG 3Days	28.27	28.3485	28.38	0.0315	0.978403	9.78403	9.05733	1
		28.427	28.3485	28.612	0.2635	0.833064	8.33064				Column B	Aged
	NFkB 3Days		28.3485	28.365	0.0165	0.988628	9.88628	9.97617	1.10145		vs.	vs.
			28.3485	28.339	-0.0095	1.00661	10.0661				Column A	Adult
		Input	Average Inp	Samples ct	dCT(cT-Input)	2^-dCt	% of Input
Young	IgG 3Days	27.923	27.988	28.462	0.474	0.719966	7.19966	7.29573	1		Unpaired t test
		28.053	27.988	28.424	0.436	0.739181	7.39181				P value	0.046
	NFkB 3Days		27.988	28.676	0.688	0.620714	6.20714	5.82041	0.797782		P value summary	*
			27.988	28.868	0.88	0.543367	5.43367				Significantly different (P < 0.11)?	Yes
		Input	Average Inp	Samples ct	dCT(cT-Input)	2^-dCt	% of Input				One- or two-tailed P value?	Two-tailed
Young	IgG 3Days	27.923	27.988	28.462	0.474	0.719966	7.19966	7.29573	1		t, df	t=2.859, df=4
		28.053	27.988	28.424	0.436	0.739181	7.39181
	NFkB 3Days		27.988	28.647	0.659	0.633317	6.33317	6.268	0.859133		How big is the difference?
			27.988	28.677	0.689	0.620284	6.20284				Mean of column A	0.9193
		Input	Average Inp	Samples ct	dCT(cT-Input)	2^-dCt	% of Input				Mean of column B	2.663
Aged	IgG 3Days	29.061	29.0502	29.9243	0.874096	0.545596	5.45596	4.94635	1		Difference between means (B - A) ± SEM	1.744 ± 0.6099
		29.0865	29.0502	30.08	1.02976	0.489791	4.89791				89% confidence interval	0.4952 to 2.993
		29.0032	29.0502	30.207	1.15676	0.448518	4.48518				R squared (eta squared)	0.6715
	NFkB 3Days		29.0502	29.2337	0.183454	0.880592	8.80592	9.03992	1.82759
			29.0502	29.1768	0.12656	0.916013	9.16013				Data analyzed
			29.0502	29.1778	0.127573	0.91537	9.1537				Sample size, column A	3
		Input	Average Inp	Samples ct	dCT(cT-Input)	2^-dCt	% of Input				Sample size, column B	3
Aged	IgG 3Days	29.061	29.0502	29.9243	0.874096	0.545596	5.45596	4.94635	1
		29.0865	29.0502	30.08	1.02976	0.489791	4.89791
		29.0032	29.0502	30.207	1.15676	0.448518	4.48518
	NFkB 3Days		29.0502	28.0275	-1.02272	2.03175	20.3175	18.9654	3.83423
			29.0502	28.1705	-0.879721	1.84002	18.4002
			29.0502	28.188	-0.862238	1.81786	18.1786
		Input	Average Inp	Samples ct	dCT(cT-Input)	2^-dCt	% of Input
Aged	IgG 3Days	27.455	27.53	29.263	1.733	0.300826	3.00826	3.04199	1
		27.605	27.53	29.231	1.701	0.307573	3.07573
	NFkB 3Days		27.53	27.967	0.437	0.738669	7.38669	7.08251	2.32825
			27.53	28.091	0.561	0.677832	6.77832

## Sheet: NFkB IP_ Spp1 promoter
NFKB IP: Spp1 promoter region range=chr5:104434558-104434667
		Input	Average Inp	Samples ct	dCT(cT-Input)	2^-dCt	% of Input		Fold change		Table Analyzed	CUT&RUN NFkB-Spp1 set B
Young	IgG 3Days	28.9719	29.0037	28.7429	-0.260812	1.19815	11.9815	12.2799	1
		29.0356	29.0037	28.6728	-0.330939	1.25783	12.5783				Column B	Aged
	NFkB 3Days		29.0037	28.3075	-0.696248	1.62029	16.2029	16.3786	1.33377		vs.	vs.
			29.0037	28.2765	-0.727206	1.65543	16.5543				Column A	Adult
		Input	Average Inp	Samples ct	dCT(cT-Input)	2^-dCt	% of Input
Young	IgG 3Days	28.4614	28.5441	30.5121	1.96796	0.255614	2.55614	3.16979	1		Unpaired t test
		28.6268	28.5441	29.9463	1.40223	0.378343	3.78343				P value	0.005
	NFkB 3Days		28.5441	29.3399	0.795806	0.576021	5.76021	5.55405	1.75218		P value summary	**
			28.5441	29.4471	0.902961	0.534788	5.34788				Significantly different (P < 0.05)?	Yes
		Input	Average Inp	Samples ct	dCT(cT-Input)	2^-dCt	% of Input				One- or two-tailed P value?	Two-tailed
Young	IgG 3Days	28.4614	28.5441	30.5121	1.96796	0.255614	2.55614	3.16979	1		t, df	t=5.603, df=4
		28.6268	28.5441	29.9463	1.40223	0.378343	3.78343
	NFkB 3Days		28.5441	29.0245	0.480353	0.716802	7.16802	5.61232	1.77057		How big is the difference?
			28.5441	29.8457	1.30165	0.405662	4.05662				Mean of column A	1.619
		Input	Average Inp	Samples ct	dCT(cT-Input)	2^-dCt	% of Input				Mean of column B	6.106
Aged	IgG 3Days	29.146	29.1625	30.8264	1.66391	0.315583	3.15583	3.18392	1		Difference between means (B - A) ± SEM	4.487 ± 0.8008
		29.1791	29.1625	30.801	1.63845	0.321202	3.21202				95% confidence interval	2.264 to 6.710
	NFkB 3Days		29.1625	27.9446	-1.21797	2.3262	23.262	21.4484	6.73647		R squared (eta squared)	0.887
			29.1625	28.1891	-0.973416	1.96348	19.6348
		Input	Average Inp	Samples ct	dCT(cT-Input)	2^-dCt	% of Input				Data analyzed
Aged	IgG 3Days	29.146	29.1625	30.8264	1.66391	0.315583	3.15583	3.18392	1		Sample size, column A	3
		29.1791	29.1625	30.801	1.63845	0.321202	3.21202				Sample size, column B	3
	NFkB 3Days		29.1625	27.8849	-1.27758	2.42432	24.2432	22.4212	7.042
			29.1625	28.1199	-1.04259	2.05992	20.5992
		Input	Average Inp	Samples ct	dCT(cT-Input)	2^-dCt	% of Input
Aged	IgG 3Days	28.0302	28.0396	30.8264	2.78682	0.144905	1.44905	1.46215	1
		28.0491	28.04	30.801	2.76097	0.147524	1.47524
	NFkB 3Days		28.04	28.4704	0.430367	0.742073	7.42073	6.63885	4.54048
			28.04	28.8118	0.771775	0.585696	5.85696

## Sheet: NFkB IP_ Spp1 exon1
NFKB IP: Spp1 exon1 region range=chr5:104435172-104435311
		Input	Average Inp	Samples ct	dCT(cT-Input)	2^-dCt	% of Input		Fold change		Table Analyzed	CUT&RUN NFkB-Spp1 set D
Young	IgG 3Days	28.801	28.92	29.971	1.051	0.482634	4.82634	5.78359	1
		29.047	28.92	29.489	0.569	0.674084	6.74084				Column B	Aged
	NFkB 3Days		28.92	27.821	-1.099	2.14206	21.4206	19.0093	3.28676		vs.	vs.
			28.92	28.189	-0.731	1.65979	16.5979				Column A	Adult
		Input	Average Inp	Samples ct	dCT(cT-Input)	2^-dCt	% of Input
Young	IgG 3Days	27.9586	27.9665	29.443	1.47652	0.359356	3.59356	3.43419	1		Unpaired t test
		27.9744	27.9665	29.577	1.61051	0.327482	3.27482				P value	0.5448
	NFkB 3Days		27.9665	28.388	0.421531	0.746632	7.46632	7.77855	2.26503		P value summary	ns
			27.9665	28.2721	0.30565	0.809078	8.09078				Significantly different (P < 0.05)?	No
		Input	Average Inp	Samples ct	dCT(cT-Input)	2^-dCt	% of Input				One- or two-tailed P value?	Two-tailed
Young	IgG 3Days	27.9586	27.9665	29.443	1.47652	0.359356	3.59356	3.43419	1		t, df	t=0.6610, df=4
		27.9744	27.9665	29.577	1.61051	0.327482	3.27482
	NFkB 3Days		27.9665	32.6311	4.66463	0.0394283	0.394283	0.361707	0.105325		How big is the difference?
			27.9665	32.8917	4.9252	0.032913	0.32913				Mean of column A	1.886
		Input	Average Inp	Samples ct	dCT(cT-Input)	2^-dCt	% of Input				Mean of column B	1.098
Aged	IgG 3Days	28.5174	28.4355	28.7549	0.319455	0.801372	8.01372	7.8156	1		Difference between means (B - A) ± SEM	-0.7873 ± 1.191
		28.3535	28.4355	28.8281	0.392613	0.761748	7.61748				95% confidence interval	-4.095 to 2.520
	NFkB 3Days		28.4355	34.7648	6.32935	0.0124359	0.124359	0.124359	0.0159116		R squared (eta squared)	0.09847
			28.4355	34.7648	6.32935	0.0124359	0.124359
		Input	Average Inp	Samples ct	dCT(cT-Input)	2^-dCt	% of Input				Data analyzed
Aged	IgG 3Days	28.5174	28.4355	28.7549	0.319455	0.801372	8.01372	7.8156	1		Sample size, column A	3
		28.3535	28.4355	28.8281	0.392613	0.761748	7.61748				Sample size, column B	3
	NFkB 3Days		28.4355	29.1995	0.76402	0.588853	5.88853	6.09344	0.77965
			28.4355	29.1024	0.666957	0.629834	6.29834
		Input	Average Inp	Samples ct	dCT(cT-Input)	2^-dCt	% of Input
Aged	IgG 3Days	28.073	28.0861	28.7549	0.668861	0.629003	6.29003	6.13452	1
		28.0991	28.0861	28.8281	0.74202	0.597902	5.97902
	NFkB 3Days		28.0861	27.4357	-0.65032	1.56952	15.6952	15.3294	2.49887
			28.0861	27.5046	-0.581455	1.49636	14.9636

## Sheet: Fig. 7e
IL6 mRNA			Table Analyzed	IL6 mRNA
Adult	Aged
1	3.164		Column B	Aged
1	3.099		vs.	vs.
1	3.27		Column A	Adult
			Unpaired t test
			P value	<0.0001
			P value summary	****
			Significantly different (P < 0.05)?	Yes
			One- or two-tailed P value?	Two-tailed
			t, df	t=43.70, df=4
			How big is the difference?
			Mean of column A	1
			Mean of column B	3.178
			Difference between means (B - A) ± SEM	2.178 ± 0.04983
			95% confidence interval	2.039 to 2.316
			R squared (eta squared)	0.9979
			F test to compare variances
			F, DFn, Dfd	Infinity, 2, 2
			P value	<0.0001
			P value summary	****
			Significantly different (P < 0.05)?	Yes
			Data analyzed
			Sample size, column A	3
			Sample size, column B	3

## Sheet: Fig. 7f
mRNA Spp1			Table Analyzed	mRNA Spp1
Adult	Aged
1	1.396		Column B	Aged
1	2.039		vs.	vs.
1	1.459		Column A	Adult
			Unpaired t test
			P value	0.0368
			P value summary	*
			Significantly different (P < 0.05)?	Yes
			One- or two-tailed P value?	Two-tailed
			t, df	t=3.085, df=4
			How big is the difference?
			Mean of column A	1
			Mean of column B	1.631
			Difference between means (B - A) ± SEM	0.6313 ± 0.2046
			95% confidence interval	0.06315 to 1.200
			R squared (eta squared)	0.7041
			F test to compare variances
			F, DFn, Dfd	Infinity, 2, 2
			P value	<0.0001
			P value summary	****
			Significantly different (P < 0.05)?	Yes
			Data analyzed
			Sample size, column A	3
			Sample size, column B	3

## Sheet: Fig. 7g
NFkB			Table Analyzed	nfkb1				Spp1			Table Analyzed	Spp1				IL6			Table Analyzed	IL6
Aged scr	Aged siNFkB							Aged scr	Aged siNFkB							Aged scr	Aged siNFkB
1	0.352		Column B	Aged siNFkB				1	0.754		Column B	Aged siNFkB				1	0.709		Column B	Aged siNFkB
1	0.36		vs.	vs.				1	0.77		vs.	vs.				1	0.452		vs.	vs.
1	0.368		Column A	Aged scr				1	0.5		Column A	Aged scr				1	0.24		Column A	Aged scr
			Unpaired t test								Unpaired t test								Unpaired t test
			P value	<0.0001							P value	0.0205							P value	0.0171
			P value summary	****							P value summary	*							P value summary	*
			Significantly different (P < 0.05)?	Yes							Significantly different (P < 0.05)?	Yes							Significantly different (P < 0.05)?	Yes
			One- or two-tailed P value?	Two-tailed							One- or two-tailed P value?	Two-tailed							One- or two-tailed P value?	Two-tailed
			t, df	t=138.6, df=4							t, df	t=3.720, df=4							t, df	t=3.931, df=4
			How big is the difference?								How big is the difference?								How big is the difference?
			Mean of column A	1							Mean of column A	1							Mean of column A	1
			Mean of column B	0.36							Mean of column B	0.6747							Mean of column B	0.467
			Difference between means (B - A) ± SEM	-0.6400 ± 0.004619							Difference between means (B - A) ± SEM	-0.3253 ± 0.08746							Difference between means (B - A) ± SEM	-0.5330 ± 0.1356
			95% confidence interval	-0.6528 to -0.6272							95% confidence interval	-0.5681 to -0.08252							95% confidence interval	-0.9095 to -0.1565
			R squared (eta squared)	0.9998							R squared (eta squared)	0.7758							R squared (eta squared)	0.7944
			F test to compare variances								F test to compare variances								F test to compare variances
			F, DFn, Dfd	Infinity, 2, 2							F, DFn, Dfd	Infinity, 2, 2							F, DFn, Dfd	Infinity, 2, 2
			P value	<0.0001							P value	<0.0001							P value	<0.0001
			P value summary	****							P value summary	****							P value summary	****
			Significantly different (P < 0.05)?	Yes							Significantly different (P < 0.05)?	Yes							Significantly different (P < 0.05)?	Yes
			Data analyzed								Data analyzed								Data analyzed
			Sample size, column A	3							Sample size, column A	3							Sample size, column A	3
			Sample size, column B	3							Sample size, column B	3							Sample size, column B	3
