# Supplementary material for: Epigenetic dysregulation in aged muscle stem cells drives mesenchymal progenitor expansion via IL-6 and Spp1 signaling
Source: Nat Aging. 2025 Oct 29;5(12):2399–416. doi: 10.1038/s43587-025-01002-0 (PMC12705444; doi:10.1038/s43587-025-01002-0)
Supplement: Supplementary file 10 — Statistical source data. [file 43587_2025_1002_MOESM10_ESM.xlsx]

## Sheet: Fig. 8b
Pdgfra Counts 14 DPI			Table Analyzed			Pdgfra Counts 14 DPI
Aged + PBS	Aged + ⍺Spp1+ ⍺IL6R		Column A			Aged + ⍺Spp1+ ⍺IL6R
3.83854e+07	2.19066e+07		vs.			vs.
2.71668e+07	2.27502e+07		Column B			Aged + PBS
3.01817e+07	2.12992e+07
			Unpaired t test
			P value			0.0425
			P value summary			*
			Significantly different (P < 0.05)?			Yes
			One- or two-tailed P value?			Two-tailed
			t, df			t=2.938, df=4
			How big is the difference?
			Mean of column A			31911306
			Mean of column B			21985358
			Difference between means (A - B) ± SEM			-9925947 ± 3378305
			95% confidence interval			-19305625 to -546269
			R squared (eta squared)			0.6834
			F test to compare variances
			F, DFn, Dfd			63.48, 2, 2
			P value			0.031
			P value summary			*
			Significantly different (P < 0.05)?			Yes
			Data analyzed
			Sample size, column A			3
			Sample size, column B			3

## Sheet: Fig. 8d
	14 DPI
	Aged + PBS								Aged + aSpp1 + aIL6R
	#1a	#1b	#2a	#2b	#3a	#3b	#4a	#4b	#1a	#1b	#2a	#2b	#3a	#3b	#4a	#4b
0-200	195	268	117	159	270	296	197	219	132	77	85	114	137	166	125	126
200-400	98	116	52	88	192	159	117	73	47	46	59	85	77	175	75	110
400-600	40	58	41	38	110	116	88	36	31	44	62	55	82	132	97	115
600-800	46	49	60	67	92	79	86	24	28	60	71	57	107	121	98	123
800-1000	45	36	66	48	62	73	67	19	40	81	83	85	113	77	82	101
1000-1200	39	34	57	45	56	55	41	17	26	59	75	71	83	40	79	106
1200-1400	30	28	42	45	57	48	44	17	13	57	69	66	56	18	55	58
1400-1600	22	18	29	38	33	32	32	11	13	34	46	61	39	12	43	46
1600-1800	24	21	41	24	29	23	26	8	15	24	34	38	21	5	25	18
1800-2000	15	10	23	19	7	21	23	8	10	18	22	26	16	13	16	13
2000-2200	11	18	25	15	16	10	15	7	10	17	18	24	9	16	9	5
2200-2400	13	14	13	8	7	9	10	3	6	12	7	11	2	10	15	10
2400-2600	4	15	9	13	6	5	9	3	6	3	7	9	6	4	7	4
2600-2800	5	2	7	7	4	3	5	5	4	5	3	1	5	6	11	4
2800-3000	3	12	4	5	2	2	1	0	3	3	0	4	3	4	10	5
	Below threshold?	P value	Mean of Aged + PBS	Mean of Aged + aSpp1 + aIL6R	Difference	SE of difference	t ratio	df	Adjusted P Value		Table Analyzed			CSA 14 DPI
0-200	Yes	0.001331	215.1	120.3	94.88	23.75	3.994	14	0.019778		Column A			Aged + PBS
200-400	No	0.229494	111.9	84.25	27.63	21.99	1.257	14	0.904284		vs.			vs.
400-600	No	0.521712	65.88	77.25	-11.38	17.31	0.6572	14	0.994274		Column B			Aged + aSpp1 + aIL6R
600-800	No	0.18607	62.88	83.13	-20.25	14.56	1.391	14	0.896138
800-1000	No	0.007743	52	82.75	-30.75	9.901	3.106	14	0.103109		Test details
1000-1200	No	0.030716	43	67.38	-24.38	10.15	2.403	14	0.333399		Test name			Unpaired t test
1200-1400	No	0.269196	38.88	49	-10.13	8.8	1.151	14	0.918641		Variance assumption			Individual variance for each row
1400-1600	No	0.16625	26.88	36.75	-9.875	6.762	1.46	14	0.887168		Multiple comparisons			Set P value threshold
1600-1800	No	0.689702	24.5	22.5	2	4.906	0.4076	14	0.999107		Method			Holm-Šídák method
1800-2000	No	0.743578	15.75	16.75	-1	2.997	0.3337	14	0.999107		Alpha			0.05
2000-2200	No	0.708816	14.63	13.5	1.125	2.952	0.3811	14	0.999107		Number of tests performed			15
2200-2400	No	0.799427	9.625	9.125	0.5	1.931	0.259	14	0.999107		Number of rows omitted			0
2400-2600	No	0.20107	8	5.75	2.25	1.677	1.342	14	0.896138
2600-2800	No	0.918381	4.75	4.875	-0.125	1.198	0.1043	14	0.999107
2800-3000	No	0.824296	3.625	4	-0.375	1.658	0.2262	14	0.999107

## Sheet: Fig. 8e
Picro-Sirirus Red Staining 14 DPI			Table Analyzed			Picro-Sirirus Red Staining 14 DPI
Aged + PBS	Aged + ⍺Spp1+ ⍺IL6R		Column A			Aged + ⍺Spp1+ ⍺IL6R
2.64766e+07	2.53803e+07		vs.			vs.
2.75156e+07	2.4351e+07		Column B			Aged + PBS
2.88503e+07	2.2303e+07
			Unpaired t test
			P value			0.0338
			P value summary			*
			Significantly different (P < 0.05)?			Yes
			One- or two-tailed P value?			Two-tailed
			t, df			t=3.172, df=4
			How big is the difference?
			Mean of column A			27614135
			Mean of column B			24011446
			Difference between means (A - B) ± SEM			-3602689 ± 1135749
			95% confidence interval			-6756032 to -449345
			R squared (eta squared)			0.7155
			Data analyzed
			Sample size, column A			3
			Sample size, column B			3
