# Supplementary material for: Epigenetic dysregulation in aged muscle stem cells drives mesenchymal progenitor expansion via IL-6 and Spp1 signaling
Source: Nat Aging. 2025 Oct 29;5(12):2399–416. doi: 10.1038/s43587-025-01002-0 (PMC12705444; doi:10.1038/s43587-025-01002-0)
Supplement: Supplementary file 11 — Statistical source data. [file 43587_2025_1002_MOESM11_ESM.xlsx]

## Sheet: Fig. Ext 1a
Ezh2 gDNA			Table Analyzed	Ezh2 gDNA
Control	iEzh2-/-
1	0.282		Column B	iEzh2 KO
1	0.118		vs.	vs.
1	0.552		Column A	Ctrl
			Unpaired t test
			P value	0.0057
			P value summary	**
			Significantly different (P < 0.05)?	Yes
			One- or two-tailed P value?	Two-tailed
			t, df	t=5.396, df=4
			How big is the difference?
			Mean of column A	1
			Mean of column B	0.3173
			Difference between means (B - A) ± SEM	-0.6827 ± 0.1265
			95% confidence interval	-1.034 to -0.3314
			R squared (eta squared)	0.8792
			F test to compare variances
			F, DFn, Dfd	Infinity, 2, 2
			P value	<0.0001
			P value summary	****
			Significantly different (P < 0.05)?	Yes
			Data analyzed
			Sample size, column A	3
			Sample size, column B	3

## Sheet: Fig. Ext 1b
Pax7 Counts Uninjured			Table Analyzed			Pax7 Counts Uninjured
Control	iEzh2-/-
32.1429	28.5714		Column B			iEzh2 KO
21.4286	32.1429		vs.			vs.
25.7143	23.5714		Column A			Ctrl
25	30.7143
			Unpaired t test
			P value			0.3935
			P value summary			ns
			Significantly different (P < 0.05)?			No
			One- or two-tailed P value?			Two-tailed
			t, df			t=0.9191, df=6
			How big is the difference?
			Mean of column A			26.07
			Mean of column B			28.75
			Difference between means (B - A) ± SEM			2.679 ± 2.914
			95% confidence interval			-4.452 to 9.809
			R squared (eta squared)			0.1234
			Data analyzed
			Sample size, column A			4
			Sample size, column B			4
CSA Uninjured
	Control				iEzh2-/-
	#1	#2	#3	#4	#1	#2	#3	#4
0-200	29	12	21	11	36	12	16	17
200-400	28	4	24	10	43	15	9	13
400-600	78	14	59	34	79	54	32	70
600-800	119	38	78	43	96	64	73	92
800-1000	88	34	45	39	54	69	52	85
1000-1200	52	49	59	31	54	71	60	50
1200-1400	45	48	51	44	43	46	43	50
1400-1600	37	48	33	58	32	52	54	33
1600-1800	33	27	29	46	28	42	65	33
1800-2000	26	28	29	35	14	25	34	16
2000-2200	12	23	28	21	16	31	34	17
2200-2400	6	22	15	25	16	11	29	18
2400-2600	3	25	5	16	5	10	23	15
2600-2800	4	19	7	16	2	7	10	8
2800-3000	2	10	0	13	2	6	6	3
3000-3200	2	11	3	14	3	1	3	2
3200-3400	3	10	5	1	3	1	1	8
3400-3600	0	13	1	3	2	2	0	3
3600-3800	5	5	4	1	2	3	1	3
3800-4000	3	6	2	1	1	3	0	5
	Below threshold?	P value	Mean of Ctrl	Mean of iEzh2 KO	Difference	SE of difference	t ratio	df	Adjusted P Value		Table Analyzed	CSA Uninjured
0-200	No	0.500437	23.8	18.2	5.6	7.936	0.7056	8	0.999939
200-400	No	0.648878	23.2	18.4	4.8	10.15	0.473	8	0.99998		Column A	Ctrl
400-600	No	0.907379	56	58	-2	16.66	0.1201	8	0.99998		vs.	vs.
600-800	No	0.476245	70.8	82.6	-11.8	15.79	0.7473	8	0.999939		Column B	iEzh2 KO
800-1000	No	0.679777	59	64.8	-5.8	13.54	0.4282	8	0.99998
1000-1200	No	0.298525	49	56.2	-7.2	6.476	1.112	8	0.997589		Test details
1200-1400	No	0.150339	48.2	43.2	5	3.143	1.591	8	0.961548		Test name	Unpaired t test
1400-1600	No	0.495275	46.8	41.8	5	6.999	0.7144	8	0.999939		Variance assumption	Individual variance for each row
1600-1800	No	0.620345	35.8	39.8	-4	7.764	0.5152	8	0.99998		Multiple comparisons	Set P value threshold
1800-2000	No	0.263553	29.4	24.2	5.2	4.324	1.202	8	0.99594		Method	Holm-Šídák method
2000-2200	No	0.971402	24	23.8	0.2	5.407	0.03699	8	0.99998		Alpha	0.05
2200-2400	No	0.596413	19	16	3	5.441	0.5514	8	0.99998
2400-2600	No	0.93926	11.8	12.2	-0.4	5.087	0.07863	8	0.99998		Number of tests performed	20
2600-2800	No	0.375235	9.4	5.8	3.6	3.834	0.939	8	0.999461		Number of rows omitted	0
2800-3000	No	0.77905	5.2	4.4	0.8	2.757	0.2902	8	0.99998
3000-3200	No	0.216547	6.2	2.6	3.6	2.683	1.342	8	0.990312
3200-3400	No	0.706459	4.2	3.4	0.8	2.049	0.3904	8	0.99998
3400-3600	No	0.59398	3.4	2	1.4	2.522	0.5551	8	0.99998
3600-3800	No	0.740439	3	2.6	0.4	1.166	0.343	8	0.99998
3800-4000	No	0.885187	2.4	2.2	0.2	1.342	0.1491	8	0.99998
