# Supplementary material for: Epigenetic dysregulation in aged muscle stem cells drives mesenchymal progenitor expansion via IL-6 and Spp1 signaling
Source: Nat Aging. 2025 Oct 29;5(12):2399–416. doi: 10.1038/s43587-025-01002-0 (PMC12705444; doi:10.1038/s43587-025-01002-0)
Supplement: Supplementary file 12 — Statistical source data. [file 43587_2025_1002_MOESM12_ESM.xlsx]

## Sheet: Ext. Fig. 2a
GFP Counts 0 DPI			Table Analyzed	GFP Counts Cells/area
Control	iEzh2-/-; PDGFRa
95.7143	77.1429		Column B	iEzh2 KO
121.429	114.286		vs.	vs.
97.8571	120.714		Column A	Ctrl
125.714	128.571
128.571	102.143		Unpaired t test
77.8571	148.571		P value	0.581
			P value summary	ns
			Significantly different (P < 0.05)?	No
			One- or two-tailed P value?	Two-tailed
			t, df	t=0.5705, df=10
			How big is the difference?
			Mean of column A	107.9
			Mean of column B	115.2
			Difference between means (B - A) ± SEM	7.381 ± 12.94
			95% confidence interval	-21.45 to 36.21
			R squared (eta squared)	0.03152
			F test to compare variances
			F, DFn, Dfd	1.415, 5, 5
			P value	0.7126
			P value summary	ns
			Significantly different (P < 0.05)?	No
			Data analyzed
			Sample size, column A	6
			Sample size, column B	6

## Sheet: Ext. Fig. 2b
GFP/TUNEL+ Counts 5 DPI			Table Analyzed	5 DPI TUNEL
Control	iEzh2-/-; PDGFRa
0	0.14		Column B	iEzh2 KO
0.47	0.12		vs.	vs.
0.33	0.21		Column A	Ctrl
0.54	0
0.23	0.35		Unpaired t test
0	0.15		P value	0.3627
			P value summary	ns
			Significantly different (P < 0.05)?	No
			One- or two-tailed P value?	Two-tailed
			t, df	t=0.9538, df=10
			How big is the difference?
			Mean of column A	0.2617
			Mean of column B	0.1617
			Difference between means (B - A) ± SEM	-0.1000 ± 0.1048
			95% confidence interval	-0.3336 to 0.1336
			R squared (eta squared)	0.08339
			F test to compare variances
			F, DFn, Dfd	3.975, 5, 5
			P value	0.1561
			P value summary	ns
			Significantly different (P < 0.05)?	No
			Data analyzed
			Sample size, column A	6
			Sample size, column B	6
