# Supplementary material for: Epigenetic dysregulation in aged muscle stem cells drives mesenchymal progenitor expansion via IL-6 and Spp1 signaling
Source: Nat Aging. 2025 Oct 29;5(12):2399–416. doi: 10.1038/s43587-025-01002-0 (PMC12705444; doi:10.1038/s43587-025-01002-0)
Supplement: Supplementary file 13 — Statistical source data. [file 43587_2025_1002_MOESM13_ESM.xlsx]

## Sheet: Ext Fig. 3c
	Control MuSCs + FAPs										iEzh2-/- MuSCs + FAPs
Untreated	14.29	12.2	17.92	15.05	14.63	15.38	17.65	17.24	19.35	20.45	26.15	36.08	27.08	29.82	28.09	36.05	26.32	29.03	19.23	22.73
αIL6R	10.77	13.46	18.92	18.03	8.33	13.25	18.03	17.14	20	24	13.86	18.75	21.18	26	14.75	24.59	16.67	10.94	20.83	0
αSpp1	19.81	16.48	12.64	15.38	18	18.18	15.85	27.27	23.61	9.52	22.5	22.86	17.86	18.42	24.14	13.04	19.23	15.15	24.32	17.02
Table Analyzed	GFP+ EdU+
Two-way RM ANOVA	Matching: Both factors
Assume sphericity?	Yes
Alpha	0.05
Source of Variation	% of total variation	P value	P value summary	Significant?
Row Factor	14.06	0.0037	**	Yes
Column Factor	13.47	0.0223	*	Yes
Row Factor x Column Factor	15.24	0.0053	**	Yes
Subject x Row Factor	16.27
Subject x Column Factor	15.97
Subject	5.705
ANOVA table	SS	DF	MS	F (DFn, DFd)	P value
Row Factor	340.4	2	170.2	F (2, 18) = 7.775	P=0.0037
Column Factor	326	1	326	F (1, 9) = 7.586	P=0.0223
Row Factor x Column Factor	369.1	2	184.5	F (2, 18) = 7.116	P=0.0053
Subject x Row Factor	394	18	21.89
Subject x Column Factor	386.8	9	42.97
Subject	138.1	9	15.35
Residual	466.8	18	25.93
Difference between column means
Mean of Ctrl SC + Ctrl FAP	16.76
Mean of KO SC + Ctrl FAP	21.42
Difference between means	-4.662
SE of difference	1.693
95% CI of difference	-8.491 to -0.8331
Data summary
Number of columns (Column Factor)	2
Number of rows (Row Factor)	3
Number of subjects (Subject)	10
Number of missing values	0
Compare cell means regardless of rows and columns
Number of families	1
Number of comparisons per family	5
Alpha	0.05
Šídák's multiple comparisons test	Mean Diff.	95.00% CI of diff.	Below threshold?	Summary	Adjusted P Value
Untreated:Ctrl SC + Ctrl FAP vs. Untreated:KO SC + Ctrl FAP	-11.64	-18.18 to -5.108	Yes	***	0.0004
Untreated:Ctrl SC + Ctrl FAP vs. IL6R:Ctrl SC + Ctrl FAP	0.223	-6.311 to 6.757	No	ns	>0.9999
Untreated:Ctrl SC + Ctrl FAP vs. Spp1:Ctrl SC + Ctrl FAP	-1.258	-7.792 to 5.276	No	ns	0.9881
Untreated:KO SC + Ctrl FAP vs. IL6R:KO SC + Ctrl FAP	11.3	4.767 to 17.83	Yes	***	0.0005
Untreated:KO SC + Ctrl FAP vs. Spp1:KO SC + Ctrl FAP	8.604	2.070 to 15.14	Yes	**	0.0069
Test details	Mean 1	Mean 2	Mean Diff.	SE of diff.	N1	N2	t	DF
Untreated:Ctrl SC + Ctrl FAP vs. Untreated:KO SC + Ctrl FAP	16.42	28.06	-11.64	2.277	10	10	5.112	18
Untreated:Ctrl SC + Ctrl FAP vs. IL6R:Ctrl SC + Ctrl FAP	16.42	16.19	0.223	2.277	10	10	0.09792	18
Untreated:Ctrl SC + Ctrl FAP vs. Spp1:Ctrl SC + Ctrl FAP	16.42	17.67	-1.258	2.277	10	10	0.5524	18
Untreated:KO SC + Ctrl FAP vs. IL6R:KO SC + Ctrl FAP	28.06	16.76	11.3	2.277	10	10	4.962	18
Untreated:KO SC + Ctrl FAP vs. Spp1:KO SC + Ctrl FAP	28.06	19.45	8.604	2.277	10	10	3.778	18

## Sheet: Ext Fig. 3d
	Control MuSCs + FAPs										iEzh2-/- MuSCs + FAPs
Untreated	3.17	0.61	2.83	3.23	2.44	7.69	5.88	5.75	1.61	9.09	6.15	9.28	5.21	6.25	8.99	6.19	6.98	23.68	35.48	5.26
αIL6R	7.69	1.92	4.05	6.56	4.17	2.41	8.2	8.57	13.33	8.82	3.96	4.17	5.88	4	3.28	3.28	3.57	3.13	8.33	0
αSpp1	2.83	3.3	3.45	5.77	4	7.27	7.32	2.27	6.52	5.56	1	3	4	4	2	3	2	0	3.03	2.7
Table Analyzed	GFP+ aSMA+
Two-way RM ANOVA	Matching: Both factors
Assume sphericity?	Yes
Alpha	0.05
Source of Variation	% of total variation	P value	P value summary	Significant?
Row Factor	10.41	0.0112	*	Yes
Column Factor	0.4607	0.571	ns	No
Row Factor x Column Factor	18.4	0.008	**	Yes
Subject x Row Factor	16.09
Subject x Column Factor	11.99
Subject	16.77
ANOVA table	SS	DF	MS	F (DFn, DFd)	P value
Row Factor	173.9	2	86.97	F (2, 18) = 5.824	P=0.0112
Column Factor	7.697	1	7.697	F (1, 9) = 0.3456	P=0.5710
Row Factor x Column Factor	307.4	2	153.7	F (2, 18) = 6.400	P=0.0080
Subject x Row Factor	268.8	18	14.93
Subject x Column Factor	200.4	9	22.27
Subject	280.3	9	31.14
Residual	432.3	18	24.02
Difference between column means
Mean of Ctrl SC + Ctrl FAP	5.21
Mean of KO SC + Ctrl FAP	5.927
Difference between means	-0.7163
SE of difference	1.218
95% CI of difference	-3.473 to 2.040
Data summary
Number of columns (Column Factor)	2
Number of rows (Row Factor)	3
Number of subjects (Subject)	10
Number of missing values	0
Compare cell means regardless of rows and columns
Number of families	1
Number of comparisons per family	5
Alpha	0.05
Šídák's multiple comparisons test	Mean Diff.	95.00% CI of diff.	Below threshold?	Summary	Adjusted P Value
Untreated:Ctrl SC + Ctrl FAP vs. Untreated:KO SC + Ctrl FAP	-7.117	-13.40 to -0.8292	Yes	*	0.0222
Untreated:Ctrl SC + Ctrl FAP vs. IL6R:Ctrl SC + Ctrl FAP	-2.342	-8.630 to 3.946	No	ns	0.8312
Untreated:Ctrl SC + Ctrl FAP vs. Spp1:Ctrl SC + Ctrl FAP	-0.599	-6.887 to 5.689	No	ns	0.9996
Untreated:KO SC + Ctrl FAP vs. IL6R:KO SC + Ctrl FAP	7.387	1.099 to 13.67	Yes	*	0.0169
Untreated:KO SC + Ctrl FAP vs. Spp1:KO SC + Ctrl FAP	8.874	2.586 to 15.16	Yes	**	0.0038
Test details	Mean 1	Mean 2	Mean Diff.	SE of diff.	N1	N2	t	DF
Untreated:Ctrl SC + Ctrl FAP vs. Untreated:KO SC + Ctrl FAP	4.23	11.35	-7.117	2.192	10	10	3.247	18
Untreated:Ctrl SC + Ctrl FAP vs. IL6R:Ctrl SC + Ctrl FAP	4.23	6.572	-2.342	2.192	10	10	1.069	18
Untreated:Ctrl SC + Ctrl FAP vs. Spp1:Ctrl SC + Ctrl FAP	4.23	4.829	-0.599	2.192	10	10	0.2733	18
Untreated:KO SC + Ctrl FAP vs. IL6R:KO SC + Ctrl FAP	11.35	3.96	7.387	2.192	10	10	3.37	18
Untreated:KO SC + Ctrl FAP vs. Spp1:KO SC + Ctrl FAP	11.35	2.473	8.874	2.192	10	10	4.049	18
